# Supplementary material for: Assessment of the Genetic Diversity and Population Structure of Rhizophora apiculata Blume (Rhizophoraceae) in Thailand
Source: Biology (Basel). 2022 Oct 1;11(10):1449. doi: 10.3390/biology11101449 (PMC9598538; doi:10.3390/biology11101449)
Supplement: Supplementary file 1 [file biology-11-01449-s001.zip]

Archive with 5 entries (5 files):
- Figure S1.pdf
- Table_S1.xlsx
- Table_S2.xlsx
- Table_S3.xlsx
- Table_S4.xlsx
