# Supplementary material for: Assessment of the Genetic Diversity and Population Structure of Rhizophora apiculata Blume (Rhizophoraceae) in Thailand
Source: Biology (Basel). 2022 Oct 1;11(10):1449. doi: 10.3390/biology11101449 (PMC9598538; doi:10.3390/biology11101449)
Supplement: Supplementary file 1 [file biology-11-01449-s001.zip › Table_S1.xlsx]

## Sheet: Table S1
Table S1. Statistical assembly of Rhizophora apiculata.
Features	Contigs	Scaffolds and contigs	Scaffolds
Number	22267	10427	133
N50 (bp)	144278	4834853	5195215
Count of N50	386	17	15
N90 (bp)	3785	74632	1518657
Count of N90	4866	96	40
Shortest (bp)	300	300	2567
Longest (bp)	1917847	12839107	12839107
Total length (bp)	229729719	230473984	208376664
