# Supplementary material for: Assessment of the Genetic Diversity and Population Structure of Rhizophora apiculata Blume (Rhizophoraceae) in Thailand
Source: Biology (Basel). 2022 Oct 1;11(10):1449. doi: 10.3390/biology11101449 (PMC9598538; doi:10.3390/biology11101449)
Supplement: Supplementary file 1 [file biology-11-01449-s001.zip › Table_S2.xlsx]

## Sheet: Table S2
Table S2. Statistical mapping of R. apiculata.
Sample name	Number of raw reads	Number of mapped reads	The percentage of mapped reads
CCO_01	8444646	8096242	0.9657
CCO_02	1455684	1385692	0.9603
CCO_03	1925321	1835648	0.9614
CCO_04	2163824	2074886	0.9657
CCO_05	3150687	3014638	0.9637
CMP_01	5700535	5393502	0.9554
CMP_02	9360922	8049230	0.8981
CMP_03	2002274	1892024	0.9546
CMP_06	30259997	29020504	0.9696
CMP_07	79561938	75839036	0.9645
CTI_03	11444321	10710338	0.9496
CTI_04	17338570	16302216	0.9526
NST_01	3553900	3387110	0.962
NST_02	4776337	4531930	0.9596
NST_05	31196361	30066096	0.9699
NST_06	20181321	19469076	0.9708
NST_07	5609347	5146608	0.9313
NWT_01	38843175	35934932	0.9449
NWT_02	20126062	18924160	0.9551
NWT_03	32572016	30667594	0.9548
PBI_01	64342416	61159600	0.961
PBI_02	89467020	84921140	0.9604
PBI_03	30873283	29006618	0.9533
PBI_04	40547067	38910392	0.9672
PBI_05	46202393	44022072	0.9626
PBI_06	35367020	33714108	0.9616
PBI_07	29003172	27576486	0.9602
PKN_01	5166508	4989482	0.9718
PKN_02	3685061	3545934	0.9691
PKN_03	2507179	2416426	0.9705
PKN_04	2874168	2765628	0.9688
PKN_05	10382228	10007132	0.971
PKT_01	11758027	11036720	0.9505
PKT_02	9472787	8952532	0.9537
PKT_03	18985649	17887394	0.9526
PKT_04	9474123	8938562	0.9529
PKT_05	3167245	3008548	0.9582
PKT_06	2193181	2068838	0.9528
PNA_01	42431477	40042648	0.9551
PNA_03	15821297	15098598	0.9618
PNA_04	1171518	1086024	0.9437
PNA_05	12509768	11606754	0.944
PNA_06	9611330	8962362	0.9451
PNA_07	2464314	2339734	0.9594
PNA_08	1446080	1357808	0.9525
PTN_02	10778371	10420912	0.9734
PTN_03	8731814	8411050	0.9705
PTN_04	6703862	6467654	0.971
PTN_05	31499429	30197258	0.9679
RNG_03	7914448	7592728	0.9653
RNG_04	23842801	22708974	0.9605
RNG_05	20854751	19735038	0.956
RNG_06	15194561	14430846	0.9574
SKN_01	84130022	79392462	0.9559
SKN_02	19148593	18428516	0.969
SKN_03	11868276	11417290	0.9684
SKN_05	85116369	81307832	0.9646
SNI_02	4487326	4303066	0.9666
SNI_03	1801151	1692518	0.9528
SNI_04	1140023	1083598	0.9603
SPK_02	34220658	32547330	0.9605
SPK_03	5702021	5475374	0.9667
SPK_04	29369359	27643952	0.955
SPK_05	23080127	22051870	0.9641
STN_02	1560393	1495594	0.9663
STN_03	1509650	1451636	0.9689
STN_04	1974120	1897656	0.9682
STN_05	6731817	6435274	0.9634
STN_06	3342803	3175542	0.96
STN_07	29373735	27863994	0.9592
STN_09	3025668	2871824	0.9582
TRG_04	47394374	45453736	0.967
TRG_05	2364808	2281104	0.9719
TRG_06	6700601	6478146	0.9726
TRG_07	15360176	14846706	0.9723
TRG_08	4181219	4031528	0.9708
TRT_03	9074210	8724676	0.9686
TRT_04	66506010	63274082	0.9624
TRT_05	8716679	8259898	0.9587
TRT_06	11605378	11186590	0.9708
TRT_07	42874971	40461504	0.9583
TRT_08	3385161	3256046	0.9687
