# Supplementary material for: Assessment of the Genetic Diversity and Population Structure of Rhizophora apiculata Blume (Rhizophoraceae) in Thailand
Source: Biology (Basel). 2022 Oct 1;11(10):1449. doi: 10.3390/biology11101449 (PMC9598538; doi:10.3390/biology11101449)
Supplement: Supplementary file 1 [file biology-11-01449-s001.zip › Table_S3.xlsx]

## Sheet: Table S3
Table S3. List of 2,640 SNPs of R. apiculata and marker characteristics.
SNP name	Scaffolds name	SNP position	Allelle 1	Allele 2	Gene diversity	PIC	MAF
SNP1	scaffold1	132199	T	A	0.414922	0.328842	0.29375
SNP2	scaffold1	728994	G	A	0.317025	0.266772	0.197531
SNP3	scaffold1	819143	G	A	0.433076	0.339298	0.317073
SNP4	scaffold1	819156	C	G	0.223305	0.198372	0.128049
SNP5	scaffold1	819259	C	A	0.433076	0.339298	0.317073
SNP6	scaffold1	819296	G	A	0.441701	0.344151	0.329268
SNP7	scaffold1	819354	C	T	0.441701	0.344151	0.329268
SNP8	scaffold1	1284494	G	C	0.37197	0.302789	0.246988
SNP9	scaffold1	1553694	G	A	0.433076	0.339298	0.317073
SNP10	scaffold1	1553718	A	G	0.437463	0.341776	0.323171
SNP11	scaffold1	1768020	T	C	0.425679	0.335077	0.307229
SNP12	scaffold1	2110460	G	A	0.368672	0.300712	0.24375
SNP13	scaffold1	2318189	G	A	0.435909	0.340901	0.320988
SNP14	scaffold1	2324213	C	T	0.258403	0.225017	0.152439
SNP15	scaffold1	2324225	A	G	0.457168	0.352667	0.353659
SNP16	scaffold1	2693148	C	G	0.368828	0.300811	0.243902
SNP17	scaffold1	2693290	T	C	0.214158	0.191226	0.121951
SNP18	scaffold1	2694237	T	C	0.384088	0.310326	0.259259
SNP19	scaffold1	2694291	G	A	0.377994	0.306554	0.253012
SNP20	scaffold1	2734410	A	G	0.362187	0.296598	0.2375
SNP21	scaffold1	2734473	C	T	0.362187	0.296598	0.2375
SNP22	scaffold1	2863182	A	T	0.472489	0.360866	0.382716
SNP23	scaffold1	2963108	A	G	0.193352	0.174659	0.108434
SNP24	scaffold1	3003203	G	A	0.335738	0.279378	0.213415
SNP25	scaffold1	3528428	C	T	0.498781	0.37439	0.475309
SNP26	scaffold1	3591760	G	A	0.331657	0.276659	0.209877
SNP27	scaffold1	3802659	C	T	0.440253	0.343342	0.32716
SNP28	scaffold1	4003076	A	G	0.352462	0.290347	0.228395
SNP29	scaffold1	4069670	T	A	0.255843	0.223115	0.150602
SNP30	scaffold1	4216540	A	G	0.46401	0.356357	0.365854
SNP31	scaffold1	4216653	G	A	0.466392	0.357631	0.37037
SNP32	scaffold1	4216710	G	A	0.466392	0.357631	0.37037
SNP33	scaffold1	4307347	C	T	0.207057	0.185621	0.117284
SNP34	scaffold1	4307357	G	A	0.207057	0.185621	0.117284
SNP35	scaffold1	4438327	A	C	0.472489	0.360866	0.382716
SNP36	scaffold1	4475635	T	A	0.499703	0.374851	0.487805
SNP37	scaffold1	4475660	A	T	0.499331	0.374665	0.481707
SNP38	scaffold1	4638002	A	G	0.495123	0.372549	0.450617
SNP39	scaffold1	5030310	A	C	0.395195	0.317106	0.271084
SNP40	scaffold1	5084668	T	C	0.421963	0.332937	0.302469
SNP41	scaffold1	5169385	G	A	0.440253	0.343342	0.32716
SNP42	scaffold1	5398189	C	T	0.489549	0.36972	0.427711
SNP43	scaffold1	5914181	A	T	0.187852	0.170208	0.104938
SNP44	scaffold1	6035470	T	C	0.449732	0.348603	0.341463
SNP45	scaffold1	6084329	C	T	0.492379	0.371161	0.438272
SNP46	scaffold1	6107055	T	A	0.453525	0.350682	0.347561
SNP47	scaffold1	8222912	C	A	0.414039	0.328325	0.292683
SNP48	scaffold1	8248530	T	C	0.438961	0.342617	0.325301
SNP49	scaffold1	8364175	C	T	0.232302	0.20532	0.134146
SNP50	scaffold1	8400678	C	A	0.325737	0.272684	0.204819
SNP51	scaffold1	8411980	C	T	0.189922	0.171887	0.10625
SNP52	scaffold1	8471938	G	A	0.435909	0.340901	0.320988
SNP53	scaffold1	8548018	G	C	0.331657	0.276659	0.209877
SNP54	scaffold1	8798883	A	T	0.456104	0.352089	0.351852
SNP55	scaffold1	8928786	A	T	0.444444	0.345679	0.333333
SNP56	scaffold1	8937744	T	G	0.324417	0.271794	0.203704
SNP57	scaffold1	8951388	A	T	0.431413	0.338354	0.314815
SNP58	scaffold1	9092321	G	A	0.423855	0.334028	0.304878
SNP59	scaffold1	9157679	T	G	0.441701	0.344151	0.329268
SNP60	scaffold1	9283585	A	C	0.386898	0.312053	0.262195
SNP61	scaffold1	9718529	T	C	0.3982	0.318919	0.27439
SNP62	scaffold1	9724068	G	A	0.419021	0.331232	0.29878
SNP63	scaffold1	9844209	G	A	0.195419	0.176325	0.109756
SNP64	scaffold1	10065483	G	A	0.498781	0.37439	0.475309
SNP65	scaffold1	10106910	C	G	0.486797	0.368311	0.41875
SNP66	scaffold1	10106916	T	A	0.486797	0.368311	0.41875
SNP67	scaffold1	10429714	A	G	0.482853	0.36628	0.407407
SNP68	scaffold1	10955671	T	A	0.277778	0.239198	0.166667
SNP69	scaffold1	11172137	A	T	0.499347	0.374673	0.481928
SNP70	scaffold1	11324927	C	G	0.28875	0.247062	0.175
SNP71	scaffold1	11653342	G	A	0.499703	0.374851	0.487805
SNP72	scaffold1	11929132	T	C	0.473156	0.361218	0.384146
SNP73	scaffold1	11929156	C	T	0.423855	0.334028	0.304878
SNP74	scaffold1	12073520	A	T	0.306588	0.25959	0.189024
SNP75	scaffold1	12073547	T	A	0.306588	0.25959	0.189024
SNP76	scaffold1	12073549	G	A	0.306588	0.25959	0.189024
SNP77	scaffold1	12073671	C	T	0.306588	0.25959	0.189024
SNP78	scaffold1	12073761	C	T	0.408908	0.325305	0.286585
SNP79	scaffold1	12105830	C	T	0.252401	0.220548	0.148148
SNP80	scaffold1	12229691	A	G	0.325737	0.272684	0.204819
SNP81	scaffold1	12323119	T	C	0.433076	0.339298	0.317073
SNP82	scaffold1	12445141	C	T	0.345679	0.285932	0.222222
SNP83	scaffold1	12491344	A	G	0.447188	0.347199	0.3375
SNP84	scaffold1	12518069	G	C	0.178022	0.162176	0.0987654
SNP85	scaffold1	12573628	G	A	0.352462	0.290347	0.228395
SNP86	scaffold1	12573657	C	T	0.345679	0.285932	0.222222
SNP87	scaffold1	12641614	A	C	0.453525	0.350682	0.347561
SNP88	scaffold1	12741478	T	C	0.345679	0.285932	0.222222
SNP89	scaffold2	50550	T	G	0.499314	0.374657	0.481481
SNP90	scaffold2	329740	T	A	0.5	0.375	0.5
SNP91	scaffold2	524386	C	T	0.447188	0.347199	0.3375
SNP92	scaffold2	557868	G	T	0.261012	0.226948	0.154321
SNP93	scaffold2	1079783	G	A	0.473156	0.361218	0.384146
SNP94	scaffold2	1130192	G	T	0.445791	0.346426	0.335366
SNP95	scaffold2	2283894	G	A	0.183844	0.166945	0.10241
SNP96	scaffold2	2720669	T	A	0.368828	0.300811	0.243902
SNP97	scaffold2	2783265	A	C	0.3982	0.318919	0.27439
SNP98	scaffold2	2917260	T	C	0.317025	0.266772	0.197531
SNP99	scaffold2	3021821	G	A	0.444444	0.345679	0.333333
SNP100	scaffold2	3259701	T	C	0.204863	0.183879	0.115854
SNP101	scaffold2	3810166	A	G	0.34875	0.287937	0.225
SNP102	scaffold2	3810204	T	C	0.409687	0.325766	0.2875
SNP103	scaffold2	3810205	C	T	0.409687	0.325766	0.2875
SNP104	scaffold2	3810240	T	C	0.327422	0.273819	0.20625
SNP105	scaffold2	3810262	A	G	0.409687	0.325766	0.2875
SNP106	scaffold2	3810264	A	C	0.409687	0.325766	0.2875
SNP107	scaffold2	3810290	C	T	0.406645	0.323965	0.283951
SNP108	scaffold2	4106932	T	A	0.470256	0.359686	0.378049
SNP109	scaffold2	4122407	A	G	0.476484	0.362966	0.391566
SNP110	scaffold2	4167261	A	T	0.461605	0.355066	0.361446
SNP111	scaffold2	5202661	G	T	0.318551	0.267814	0.198795
SNP112	scaffold2	5202677	T	C	0.499927	0.374964	0.493976
SNP113	scaffold2	5202708	A	G	0.499927	0.374964	0.493976
SNP114	scaffold2	5202709	C	G	0.499927	0.374964	0.493976
SNP115	scaffold2	5202757	A	G	0.499927	0.374964	0.493976
SNP116	scaffold2	5202796	A	G	0.5	0.375	0.5
SNP117	scaffold2	5202836	G	A	0.5	0.375	0.5
SNP118	scaffold2	5202844	T	A	0.325737	0.272684	0.204819
SNP119	scaffold2	5530821	C	T	0.437463	0.341776	0.323171
SNP120	scaffold2	5530823	T	C	0.42854	0.336716	0.310976
SNP121	scaffold2	5537886	C	T	0.365569	0.298749	0.240741
SNP122	scaffold2	6423367	A	G	0.328673	0.27466	0.207317
SNP123	scaffold2	6423371	C	T	0.328673	0.27466	0.207317
SNP124	scaffold2	6611873	G	A	0.493977	0.37197	0.445122
SNP125	scaffold2	7000532	C	T	0.492379	0.371161	0.438272
SNP126	scaffold2	7051414	G	A	0.46401	0.356357	0.365854
SNP127	scaffold2	7051429	T	G	0.277778	0.239198	0.166667
SNP128	scaffold2	7051541	C	T	0.403629	0.322171	0.280488
SNP129	scaffold2	7051544	T	A	0.467207	0.358066	0.371951
SNP130	scaffold2	7051568	T	C	0.473156	0.361218	0.384146
SNP131	scaffold2	7051571	T	C	0.467207	0.358066	0.371951
SNP132	scaffold2	7051604	G	A	0.457168	0.352667	0.353659
SNP133	scaffold2	7051629	T	C	0.457168	0.352667	0.353659
SNP134	scaffold2	7188601	T	C	0.44709	0.347145	0.337349
SNP135	scaffold2	7251128	A	G	0.443098	0.34493	0.331325
SNP136	scaffold2	7251143	G	A	0.264189	0.229291	0.156627
SNP137	scaffold2	7251185	T	C	0.489549	0.36972	0.427711
SNP138	scaffold2	7251186	G	T	0.489549	0.36972	0.427711
SNP139	scaffold2	7251228	G	A	0.311221	0.262792	0.192771
SNP140	scaffold2	7251241	G	A	0.280447	0.241122	0.168675
SNP141	scaffold2	7356243	T	C	0.49971	0.374855	0.487952
SNP142	scaffold2	7356246	T	C	0.499927	0.374964	0.493976
SNP143	scaffold2	7356250	C	G	0.49971	0.374855	0.487952
SNP144	scaffold2	7356284	C	T	0.499347	0.374673	0.481928
SNP145	scaffold2	7356416	A	C	0.489292	0.369589	0.426829
SNP146	scaffold2	7356429	G	A	0.489292	0.369589	0.426829
SNP147	scaffold2	7356439	G	A	0.176086	0.160583	0.097561
SNP148	scaffold2	7356446	A	T	0.42854	0.336716	0.310976
SNP149	scaffold2	7356465	G	A	0.214158	0.191226	0.121951
SNP150	scaffold2	7356470	G	C	0.492564	0.371254	0.439024
SNP151	scaffold2	7356473	T	C	0.492564	0.371254	0.439024
SNP152	scaffold2	7356475	T	C	0.492564	0.371254	0.439024
SNP153	scaffold2	7356488	G	C	0.492564	0.371254	0.439024
SNP154	scaffold2	7396762	A	G	0.480964	0.365301	0.402439
SNP155	scaffold2	7560539	C	T	0.34942	0.288373	0.22561
SNP156	scaffold2	7655567	A	T	0.460663	0.354558	0.359756
SNP157	scaffold2	7875723	A	G	0.327422	0.273819	0.20625
SNP158	scaffold2	7909049	G	T	0.441701	0.344151	0.329268
SNP159	scaffold2	8099182	C	T	0.449928	0.34871	0.341772
SNP160	scaffold2	8432304	T	A	0.371895	0.302742	0.246914
SNP161	scaffold2	8764993	T	A	0.44709	0.347145	0.337349
SNP162	scaffold2	8951714	T	C	0.473799	0.361556	0.385542
SNP163	scaffold2	8951741	T	A	0.475907	0.362663	0.390244
SNP164	scaffold2	9060225	C	T	0.269471	0.233164	0.160494
SNP165	scaffold2	9121976	G	T	0.472489	0.360866	0.382716
SNP166	scaffold2	9146370	G	C	0.303745	0.257615	0.186747
SNP167	scaffold2	9329628	C	T	0.32146	0.269792	0.20122
SNP168	scaffold2	9611316	A	T	0.457168	0.352667	0.353659
SNP169	scaffold2	9763669	T	C	0.334688	0.27868	0.2125
SNP170	scaffold2	9780683	A	G	0.255843	0.223115	0.150602
SNP171	scaffold2	9780691	C	A	0.461605	0.355066	0.361446
SNP172	scaffold2	9780697	T	A	0.221004	0.196583	0.126506
SNP173	scaffold2	9780721	A	C	0.495355	0.372667	0.451807
SNP174	scaffold2	9860337	G	T	0.202714	0.182168	0.114458
SNP175	scaffold2	9885739	G	A	0.189922	0.171887	0.10625
SNP176	scaffold2	10164333	T	C	0.223305	0.198372	0.128049
SNP177	scaffold2	10164351	G	A	0.223305	0.198372	0.128049
SNP178	scaffold2	10164433	G	T	0.241151	0.212074	0.140244
SNP179	scaffold2	10171616	G	T	0.317025	0.266772	0.197531
SNP180	scaffold2	10172212	T	C	0.490779	0.370347	0.432099
SNP181	scaffold2	10295583	T	C	0.47851	0.364024	0.396341
SNP182	scaffold2	10295593	A	G	0.487433	0.368638	0.420732
SNP183	scaffold3	604187	A	T	0.467207	0.358066	0.371951
SNP184	scaffold3	604188	A	G	0.497323	0.373658	0.463415
SNP185	scaffold3	604200	T	C	0.47851	0.364024	0.396341
SNP186	scaffold3	604201	T	C	0.368828	0.300811	0.243902
SNP187	scaffold3	604205	G	A	0.47851	0.364024	0.396341
SNP188	scaffold3	604209	C	T	0.487433	0.368638	0.420732
SNP189	scaffold3	604210	A	G	0.487433	0.368638	0.420732
SNP190	scaffold3	604222	C	T	0.381023	0.308434	0.256098
SNP191	scaffold3	604232	C	T	0.275059	0.237231	0.164634
SNP192	scaffold3	604236	A	G	0.499703	0.374851	0.487805
SNP193	scaffold3	901216	T	C	0.298929	0.25425	0.182927
SNP194	scaffold3	947376	C	G	0.353027	0.290713	0.228916
SNP195	scaffold3	947704	A	G	0.491218	0.37057	0.433735
SNP196	scaffold3	954320	T	C	0.489549	0.36972	0.427711
SNP197	scaffold3	954323	C	T	0.491218	0.37057	0.433735
SNP198	scaffold3	954338	A	G	0.491218	0.37057	0.433735
SNP199	scaffold3	954341	C	T	0.492742	0.371345	0.439759
SNP200	scaffold3	954348	G	A	0.492742	0.371345	0.439759
SNP201	scaffold3	954398	A	G	0.485063	0.36742	0.41358
SNP202	scaffold3	954414	C	T	0.490779	0.370347	0.432099
SNP203	scaffold3	954771	G	A	0.473799	0.361556	0.385542
SNP204	scaffold3	1044225	T	C	0.499927	0.374964	0.493976
SNP205	scaffold3	1044238	T	C	0.499927	0.374964	0.493976
SNP206	scaffold3	1044253	G	A	0.5	0.375	0.5
SNP207	scaffold3	1044350	G	A	0.41701	0.330061	0.296296
SNP208	scaffold3	1044353	C	T	0.317025	0.266772	0.197531
SNP209	scaffold3	1044365	T	A	0.293934	0.250735	0.179012
SNP210	scaffold3	1044453	T	C	0.247351	0.21676	0.144578
SNP211	scaffold3	1044473	C	T	0.483269	0.366494	0.408537
SNP212	scaffold3	1044606	A	G	0.496172	0.373079	0.45625
SNP213	scaffold3	1222765	T	C	0.389956	0.313923	0.265432
SNP214	scaffold3	1222810	G	T	0.408908	0.325305	0.286585
SNP215	scaffold3	1222850	C	T	0.296124	0.252279	0.180723
SNP216	scaffold3	1222864	G	A	0.416098	0.329529	0.295181
SNP217	scaffold3	1222894	C	T	0.238714	0.210222	0.138554
SNP218	scaffold3	1845799	A	C	0.426764	0.3357	0.308642
SNP219	scaffold3	2038156	G	A	0.209297	0.187394	0.11875
SNP220	scaffold3	2399861	T	G	0.424922	0.334643	0.30625
SNP221	scaffold3	2652023	A	G	0.499924	0.374962	0.493827
SNP222	scaffold3	3288021	G	T	0.45237	0.350051	0.345679
SNP223	scaffold3	3473186	C	T	0.461605	0.355066	0.361446
SNP224	scaffold3	3473188	A	T	0.461605	0.355066	0.361446
SNP225	scaffold3	3473196	C	T	0.466392	0.357631	0.37037
SNP226	scaffold3	3473197	G	A	0.466392	0.357631	0.37037
SNP227	scaffold3	3601745	T	C	0.409687	0.325766	0.2875
SNP228	scaffold3	3622384	T	C	0.460663	0.354558	0.359756
SNP229	scaffold3	3744213	C	T	0.469517	0.359294	0.376543
SNP230	scaffold3	3858649	A	C	0.46401	0.356357	0.365854
SNP231	scaffold3	3991113	C	G	0.342653	0.283948	0.219512
SNP232	scaffold3	4036277	T	G	0.185827	0.168561	0.103659
SNP233	scaffold3	4576453	T	G	0.444444	0.345679	0.333333
SNP234	scaffold3	4715257	C	T	0.444444	0.345679	0.333333
SNP235	scaffold3	4817342	C	T	0.434678	0.340206	0.319277
SNP236	scaffold3	4946400	C	T	0.496356	0.373172	0.457317
SNP237	scaffold3	4946401	G	C	0.496356	0.373172	0.457317
SNP238	scaffold3	5036511	C	T	0.453525	0.350682	0.347561
SNP239	scaffold3	5367359	G	C	0.47851	0.364024	0.396341
SNP240	scaffold3	5384761	G	T	0.204863	0.183879	0.115854
SNP241	scaffold3	5484327	C	A	0.21643	0.193009	0.123457
SNP242	scaffold3	6294954	C	G	0.425679	0.335077	0.307229
SNP243	scaffold3	6294973	G	A	0.431413	0.338354	0.314815
SNP244	scaffold3	6378735	G	A	0.448483	0.347915	0.339506
SNP245	scaffold3	6415302	G	T	0.249851	0.218638	0.146341
SNP246	scaffold3	6415319	A	C	0.249851	0.218638	0.146341
SNP247	scaffold3	6457838	C	T	0.5	0.375	0.5
SNP248	scaffold3	6457840	C	A	0.5	0.375	0.5
SNP249	scaffold3	6457841	A	G	0.5	0.375	0.5
SNP250	scaffold3	6457843	C	A	0.5	0.375	0.5
SNP251	scaffold3	6457941	G	A	0.498839	0.374419	0.475904
SNP252	scaffold3	6589684	G	A	0.368828	0.300811	0.243902
SNP253	scaffold3	6623394	A	C	0.403629	0.322171	0.280488
SNP254	scaffold3	6672655	A	T	0.499695	0.374848	0.487654
SNP255	scaffold3	6672803	C	T	0.293934	0.250735	0.179012
SNP256	scaffold3	6764141	A	T	0.420961	0.332357	0.301205
SNP257	scaffold3	6864126	T	C	0.443098	0.34493	0.331325
SNP258	scaffold3	6864187	A	G	0.440253	0.343342	0.32716
SNP259	scaffold3	6948538	A	G	0.437463	0.341776	0.323171
SNP260	scaffold3	6948569	T	C	0.437463	0.341776	0.323171
SNP261	scaffold3	6948577	G	A	0.426764	0.3357	0.308642
SNP262	scaffold3	6955667	G	C	0.434297	0.33999	0.31875
SNP263	scaffold3	7042181	A	G	0.32146	0.269792	0.20122
SNP264	scaffold3	7080644	C	T	0.30948	0.261591	0.191358
SNP265	scaffold3	7177601	G	A	0.487121	0.368477	0.419753
SNP266	scaffold3	7211138	A	G	0.499695	0.374848	0.487654
SNP267	scaffold3	7211147	A	G	0.485063	0.36742	0.41358
SNP268	scaffold3	7421763	G	T	0.317025	0.266772	0.197531
SNP269	scaffold3	7421777	A	T	0.317025	0.266772	0.197531
SNP270	scaffold3	7670564	G	A	0.185827	0.168561	0.103659
SNP271	scaffold3	7744468	C	T	0.375	0.304688	0.25
SNP272	scaffold3	7905641	G	A	0.457168	0.352667	0.353659
SNP273	scaffold3	8096657	G	C	0.296124	0.252279	0.180723
SNP274	scaffold3	8169973	T	C	0.472489	0.360866	0.382716
SNP275	scaffold4	23493	C	T	0.296124	0.252279	0.180723
SNP276	scaffold4	23532	T	C	0.296124	0.252279	0.180723
SNP277	scaffold4	23534	G	A	0.296124	0.252279	0.180723
SNP278	scaffold4	23558	A	T	0.296124	0.252279	0.180723
SNP279	scaffold4	23559	A	G	0.303745	0.257615	0.186747
SNP280	scaffold4	23571	T	C	0.303745	0.257615	0.186747
SNP281	scaffold4	23605	T	C	0.288358	0.246783	0.174699
SNP282	scaffold4	23682	G	A	0.193352	0.174659	0.108434
SNP283	scaffold4	26255	G	A	0.375	0.304688	0.25
SNP284	scaffold4	26409	G	A	0.306588	0.25959	0.189024
SNP285	scaffold4	26433	T	C	0.204863	0.183879	0.115854
SNP286	scaffold4	26560	C	T	0.339672	0.281983	0.216867
SNP287	scaffold4	26568	G	A	0.346422	0.286418	0.222892
SNP288	scaffold4	26575	G	A	0.346422	0.286418	0.222892
SNP289	scaffold4	26623	T	A	0.288358	0.246783	0.174699
SNP290	scaffold4	26714	C	T	0.318551	0.267814	0.198795
SNP291	scaffold4	29011	C	T	0.443098	0.34493	0.331325
SNP292	scaffold4	29020	T	C	0.499927	0.374964	0.493976
SNP293	scaffold4	29024	G	A	0.499927	0.374964	0.493976
SNP294	scaffold4	29026	T	C	0.499927	0.374964	0.493976
SNP295	scaffold4	29067	C	T	0.359486	0.294871	0.23494
SNP296	scaffold4	29112	G	T	0.425679	0.335077	0.307229
SNP297	scaffold4	29156	C	T	0.193352	0.174659	0.108434
SNP298	scaffold4	32553	A	G	0.331657	0.276659	0.209877
SNP299	scaffold4	33338	C	T	0.437463	0.341776	0.323171
SNP300	scaffold4	33378	A	C	0.499926	0.374963	0.493902
SNP301	scaffold4	33383	T	G	0.499926	0.374963	0.493902
SNP302	scaffold4	49102	G	T	0.359486	0.294871	0.23494
SNP303	scaffold4	75331	G	A	0.45237	0.350051	0.345679
SNP304	scaffold4	75374	G	A	0.460663	0.354558	0.359756
SNP305	scaffold4	126497	G	A	0.408908	0.325305	0.286585
SNP306	scaffold4	126506	C	T	0.419021	0.331232	0.29878
SNP307	scaffold4	635468	T	C	0.389956	0.313923	0.265432
SNP308	scaffold4	896657	T	G	0.378067	0.3066	0.253086
SNP309	scaffold4	896691	C	T	0.261012	0.226948	0.154321
SNP310	scaffold4	1712110	A	G	0.470256	0.359686	0.378049
SNP311	scaffold4	1743916	T	C	0.311221	0.262792	0.192771
SNP312	scaffold4	1817837	G	A	0.298929	0.25425	0.182927
SNP313	scaffold4	2034259	T	A	0.241151	0.212074	0.140244
SNP314	scaffold4	2065948	G	A	0.241151	0.212074	0.140244
SNP315	scaffold4	2217761	A	G	0.204863	0.183879	0.115854
SNP316	scaffold4	2295365	G	A	0.459686	0.35403	0.358025
SNP317	scaffold4	2350320	C	T	0.317025	0.266772	0.197531
SNP318	scaffold4	2350366	C	T	0.498781	0.37439	0.475309
SNP319	scaffold4	2350837	A	G	0.431413	0.338354	0.314815
SNP320	scaffold4	2680227	C	T	0.272391	0.235292	0.162651
SNP321	scaffold4	2985986	A	C	0.473156	0.361218	0.384146
SNP322	scaffold4	3033990	G	A	0.437463	0.341776	0.323171
SNP323	scaffold4	3565712	A	T	0.456104	0.352089	0.351852
SNP324	scaffold4	3631052	T	G	0.46401	0.356357	0.365854
SNP325	scaffold4	4184497	T	G	0.298929	0.25425	0.182927
SNP326	scaffold4	4230175	T	A	0.280447	0.241122	0.168675
SNP327	scaffold4	4462463	A	G	0.258403	0.225017	0.152439
SNP328	scaffold4	4527858	A	T	0.419021	0.331232	0.29878
SNP329	scaffold4	4588007	T	A	0.492379	0.371161	0.438272
SNP330	scaffold4	4626356	A	T	0.189922	0.171887	0.10625
SNP331	scaffold4	4640563	C	A	0.324417	0.271794	0.203704
SNP332	scaffold4	5420911	A	G	0.338744	0.28137	0.216049
SNP333	scaffold4	5420964	G	C	0.406645	0.323965	0.283951
SNP334	scaffold4	5420980	G	C	0.352462	0.290347	0.228395
SNP335	scaffold4	5421007	C	G	0.386898	0.312053	0.262195
SNP336	scaffold4	5435502	A	T	0.185827	0.168561	0.103659
SNP337	scaffold4	5493616	A	G	0.499331	0.374665	0.481707
SNP338	scaffold4	6094349	C	T	0.311221	0.262792	0.192771
SNP339	scaffold4	6094375	C	T	0.44709	0.347145	0.337349
SNP340	scaffold4	6094403	C	T	0.377994	0.306554	0.253012
SNP341	scaffold4	6094416	C	T	0.255843	0.223115	0.150602
SNP342	scaffold4	6094434	G	A	0.272391	0.235292	0.162651
SNP343	scaffold4	6094477	C	T	0.264189	0.229291	0.156627
SNP344	scaffold4	6094489	G	A	0.443098	0.34493	0.331325
SNP345	scaffold4	6094583	G	A	0.183844	0.166945	0.10241
SNP346	scaffold4	6446017	G	A	0.457168	0.352667	0.353659
SNP347	scaffold4	6525097	C	A	0.443047	0.344902	0.33125
SNP348	scaffold4	6814470	T	C	0.288358	0.246783	0.174699
SNP349	scaffold4	6918015	A	C	0.456104	0.352089	0.351852
SNP350	scaffold4	7217948	T	C	0.46875	0.358887	0.375
SNP351	scaffold5	35854	G	A	0.209297	0.187394	0.11875
SNP352	scaffold5	44973	T	C	0.489026	0.369453	0.425926
SNP353	scaffold5	139663	C	T	0.266805	0.231213	0.158537
SNP354	scaffold5	139664	T	C	0.499926	0.374963	0.493902
SNP355	scaffold5	139672	T	C	0.266805	0.231213	0.158537
SNP356	scaffold5	139675	G	A	0.5	0.375	0.5
SNP357	scaffold5	139688	A	G	0.249851	0.218638	0.146341
SNP358	scaffold5	139803	G	A	0.499331	0.374665	0.481707
SNP359	scaffold5	139860	G	A	0.499331	0.374665	0.481707
SNP360	scaffold5	371105	A	G	0.499331	0.374665	0.481707
SNP361	scaffold5	688839	T	C	0.499314	0.374657	0.481481
SNP362	scaffold5	842370	T	G	0.406645	0.323965	0.283951
SNP363	scaffold5	1389402	T	A	0.475309	0.362349	0.388889
SNP364	scaffold5	1507562	A	T	0.296124	0.252279	0.180723
SNP365	scaffold5	1515933	C	T	0.32146	0.269792	0.20122
SNP366	scaffold5	2057907	T	G	0.45237	0.350051	0.345679
SNP367	scaffold5	2221917	G	A	0.499703	0.374851	0.487805
SNP368	scaffold5	2296508	A	T	0.168038	0.15392	0.0925926
SNP369	scaffold5	2395791	C	T	0.449732	0.348603	0.341463
SNP370	scaffold5	2493220	A	G	0.328673	0.27466	0.207317
SNP371	scaffold5	2493239	T	C	0.475907	0.362663	0.390244
SNP372	scaffold5	2768924	C	T	0.440253	0.343342	0.32716
SNP373	scaffold5	3049870	T	G	0.431413	0.338354	0.314815
SNP374	scaffold5	3262478	G	A	0.389956	0.313923	0.265432
SNP375	scaffold5	3344942	C	T	0.272391	0.235292	0.162651
SNP376	scaffold5	3372405	A	G	0.457168	0.352667	0.353659
SNP377	scaffold5	3413383	T	C	0.408908	0.325305	0.286585
SNP378	scaffold5	3413391	C	T	0.403629	0.322171	0.280488
SNP379	scaffold5	3419659	C	T	0.359092	0.294618	0.234568
SNP380	scaffold5	3832889	G	C	0.395671	0.317393	0.271605
SNP381	scaffold5	4144026	C	T	0.440253	0.343342	0.32716
SNP382	scaffold5	4144262	T	C	0.477976	0.363745	0.395062
SNP383	scaffold5	4144306	G	A	0.317025	0.266772	0.197531
SNP384	scaffold5	4144338	A	G	0.395671	0.317393	0.271605
SNP385	scaffold5	4144413	C	T	0.223305	0.198372	0.128049
SNP386	scaffold5	4144445	G	A	0.392623	0.315547	0.268293
SNP387	scaffold5	4144475	G	A	0.477976	0.363745	0.395062
SNP388	scaffold5	4310228	T	C	0.44709	0.347145	0.337349
SNP389	scaffold5	4310245	G	C	0.229932	0.203497	0.13253
SNP390	scaffold5	4310257	T	C	0.211932	0.189474	0.120482
SNP391	scaffold5	4310392	G	T	0.221004	0.196583	0.126506
SNP392	scaffold5	4310401	T	A	0.247351	0.21676	0.144578
SNP393	scaffold5	4310426	G	A	0.44709	0.347145	0.337349
SNP394	scaffold5	4419165	T	C	0.497257	0.373624	0.462963
SNP395	scaffold5	4425564	C	T	0.371895	0.302742	0.246914
SNP396	scaffold5	4723653	C	T	0.477976	0.363745	0.395062
SNP397	scaffold5	4723654	C	T	0.285932	0.245053	0.17284
SNP398	scaffold5	4723670	T	C	0.463115	0.355877	0.364198
SNP399	scaffold5	4870074	T	A	0.375	0.304688	0.25
SNP400	scaffold5	5085509	G	A	0.353027	0.290713	0.228916
SNP401	scaffold5	5085513	C	A	0.405937	0.323545	0.283133
SNP402	scaffold5	5085538	G	A	0.414922	0.328842	0.29375
SNP403	scaffold5	5163874	A	G	0.445791	0.346426	0.335366
SNP404	scaffold5	5249392	T	G	0.434678	0.340206	0.319277
SNP405	scaffold5	5374567	C	T	0.499703	0.374851	0.487805
SNP406	scaffold5	5374600	C	T	0.5	0.375	0.5
SNP407	scaffold5	5374791	G	A	0.238714	0.210222	0.138554
SNP408	scaffold5	5374823	T	C	0.497387	0.37369	0.463855
SNP409	scaffold5	5374958	C	T	0.193352	0.174659	0.108434
SNP410	scaffold5	5375029	G	A	0.193352	0.174659	0.108434
SNP411	scaffold5	5375038	T	C	0.193352	0.174659	0.108434
SNP412	scaffold5	5375039	T	A	0.193352	0.174659	0.108434
SNP413	scaffold5	5375072	A	T	0.464872	0.356819	0.36747
SNP414	scaffold5	5375093	C	G	0.461605	0.355066	0.361446
SNP415	scaffold5	5451013	A	T	0.269471	0.233164	0.160494
SNP416	scaffold5	5624523	T	C	0.499924	0.374962	0.493827
SNP417	scaffold5	5972794	G	A	0.408908	0.325305	0.286585
SNP418	scaffold5	6009892	C	T	0.48367	0.366701	0.409639
SNP419	scaffold5	6242197	A	G	0.400639	0.320383	0.277108
SNP420	scaffold5	6242211	T	G	0.400639	0.320383	0.277108
SNP421	scaffold5	6358657	T	C	0.490779	0.370347	0.432099
SNP422	scaffold5	6358660	T	C	0.490779	0.370347	0.432099
SNP423	scaffold5	6358669	C	G	0.490779	0.370347	0.432099
SNP424	scaffold5	6583544	A	C	0.392623	0.315547	0.268293
SNP425	scaffold6	517098	G	A	0.471797	0.360501	0.38125
SNP426	scaffold6	526083	G	A	0.37197	0.302789	0.246988
SNP427	scaffold6	814789	C	G	0.467992	0.358484	0.373494
SNP428	scaffold6	839820	A	G	0.467207	0.358066	0.371951
SNP429	scaffold6	883308	T	G	0.497257	0.373624	0.462963
SNP430	scaffold6	1320003	C	T	0.440253	0.343342	0.32716
SNP431	scaffold6	1349590	A	T	0.466392	0.357631	0.37037
SNP432	scaffold6	1395479	C	T	0.359092	0.294618	0.234568
SNP433	scaffold6	1415683	T	C	0.32146	0.269792	0.20122
SNP434	scaffold6	1415700	A	G	0.32146	0.269792	0.20122
SNP435	scaffold6	1421832	T	C	0.375	0.304688	0.25
SNP436	scaffold6	1421842	T	C	0.389956	0.313923	0.265432
SNP437	scaffold6	1918781	A	C	0.498781	0.37439	0.475309
SNP438	scaffold6	3007823	C	G	0.499347	0.374673	0.481928
SNP439	scaffold6	3007831	A	T	0.499347	0.374673	0.481928
SNP440	scaffold6	3007842	G	C	0.499927	0.374964	0.493976
SNP441	scaffold6	3007891	T	C	0.464872	0.356819	0.36747
SNP442	scaffold6	3007892	G	T	0.464872	0.356819	0.36747
SNP443	scaffold6	3008022	G	A	0.494121	0.372043	0.445783
SNP444	scaffold6	3216838	A	C	0.435909	0.340901	0.320988
SNP445	scaffold6	3260047	G	A	0.334688	0.27868	0.2125
SNP446	scaffold6	3317310	C	A	0.449732	0.348603	0.341463
SNP447	scaffold6	3317333	T	A	0.449732	0.348603	0.341463
SNP448	scaffold6	3490583	G	A	0.41701	0.330061	0.296296
SNP449	scaffold6	3531574	G	A	0.497323	0.373658	0.463415
SNP450	scaffold6	3531589	A	C	0.496444	0.373215	0.457831
SNP451	scaffold6	3533583	A	C	0.338744	0.28137	0.216049
SNP452	scaffold6	3540729	T	C	0.339672	0.281983	0.216867
SNP453	scaffold6	3540754	A	C	0.335738	0.279378	0.213415
SNP454	scaffold6	3540757	G	A	0.335738	0.279378	0.213415
SNP455	scaffold6	3871711	G	A	0.45237	0.350051	0.345679
SNP456	scaffold6	3899616	T	C	0.496444	0.373215	0.457831
SNP457	scaffold6	3933801	T	A	0.355547	0.29234	0.23125
SNP458	scaffold6	3933804	T	C	0.46875	0.358887	0.375
SNP459	scaffold6	4076697	T	C	0.456104	0.352089	0.351852
SNP460	scaffold6	4252205	C	T	0.499347	0.374673	0.481928
SNP461	scaffold6	4529561	G	A	0.183844	0.166945	0.10241
SNP462	scaffold6	4652728	A	G	0.449732	0.348603	0.341463
SNP463	scaffold6	4751092	T	A	0.444444	0.345679	0.333333
SNP464	scaffold6	4854188	G	T	0.383873	0.310194	0.259036
SNP465	scaffold6	4862499	A	G	0.346422	0.286418	0.222892
SNP466	scaffold6	4862536	T	C	0.487121	0.368477	0.419753
SNP467	scaffold6	4921513	G	A	0.356038	0.292657	0.231707
SNP468	scaffold6	5257898	A	T	0.433076	0.339298	0.317073
SNP469	scaffold6	5498368	T	A	0.306588	0.25959	0.189024
SNP470	scaffold6	5498377	C	T	0.296124	0.252279	0.180723
SNP471	scaffold6	5611074	T	C	0.489292	0.369589	0.426829
SNP472	scaffold6	5853068	G	A	0.301783	0.256247	0.185185
SNP473	scaffold6	5888521	G	C	0.285932	0.245053	0.17284
SNP474	scaffold6	6161251	C	A	0.185827	0.168561	0.103659
SNP475	scaffold6	6175182	G	A	0.324417	0.271794	0.203704
SNP476	scaffold6	6178381	T	A	0.318551	0.267814	0.198795
SNP477	scaffold6	6270294	C	T	0.249851	0.218638	0.146341
SNP478	scaffold6	6460843	C	T	0.345679	0.285932	0.222222
SNP479	scaffold6	6482351	G	T	0.469517	0.359294	0.376543
SNP480	scaffold6	6665418	G	C	0.499314	0.374657	0.481481
SNP481	scaffold6	6668514	T	C	0.318551	0.267814	0.198795
SNP482	scaffold6	6668683	T	G	0.458194	0.353223	0.355422
SNP483	scaffold6	6668692	C	T	0.458194	0.353223	0.355422
SNP484	scaffold6	6668695	G	A	0.458194	0.353223	0.355422
SNP485	scaffold6	6668702	G	A	0.458194	0.353223	0.355422
SNP486	scaffold7	579981	T	C	0.5	0.375	0.5
SNP487	scaffold7	923492	G	T	0.444444	0.345679	0.333333
SNP488	scaffold7	942824	C	T	0.406645	0.323965	0.283951
SNP489	scaffold7	942843	G	C	0.444444	0.345679	0.333333
SNP490	scaffold7	1044823	A	G	0.485425	0.367606	0.414634
SNP491	scaffold7	1146218	T	C	0.465547	0.35718	0.36875
SNP492	scaffold7	1627711	C	T	0.211932	0.189474	0.120482
SNP493	scaffold7	1627722	A	G	0.438961	0.342617	0.325301
SNP494	scaffold7	1627732	C	T	0.438961	0.342617	0.325301
SNP495	scaffold7	1648879	T	A	0.395671	0.317393	0.271605
SNP496	scaffold7	1791741	T	C	0.486797	0.368311	0.41875
SNP497	scaffold7	2088280	G	A	0.314099	0.26477	0.195122
SNP498	scaffold7	2134606	G	T	0.449732	0.348603	0.341463
SNP499	scaffold7	2134621	G	A	0.498141	0.374069	0.469512
SNP500	scaffold7	2303097	T	C	0.420961	0.332357	0.301205
SNP501	scaffold7	2303121	G	T	0.420961	0.332357	0.301205
SNP502	scaffold7	2439037	G	A	0.445791	0.346426	0.335366
SNP503	scaffold7	2513763	A	G	0.249851	0.218638	0.146341
SNP504	scaffold7	2594302	A	G	0.444444	0.345679	0.333333
SNP505	scaffold7	2683122	A	T	0.414039	0.328325	0.292683
SNP506	scaffold7	2683141	C	T	0.241151	0.212074	0.140244
SNP507	scaffold7	3055780	G	A	0.266805	0.231213	0.158537
SNP508	scaffold7	3174500	G	A	0.3982	0.318919	0.27439
SNP509	scaffold7	3225015	T	C	0.371895	0.302742	0.246914
SNP510	scaffold7	3314163	A	G	0.247351	0.21676	0.144578
SNP511	scaffold7	3384280	C	G	0.183844	0.166945	0.10241
SNP512	scaffold7	3438495	G	A	0.414922	0.328842	0.29375
SNP513	scaffold7	3499401	G	T	0.42	0.3318	0.3
SNP514	scaffold7	3685275	G	C	0.325737	0.272684	0.204819
SNP515	scaffold7	3833611	T	G	0.365569	0.298749	0.240741
SNP516	scaffold7	4284650	G	A	0.45237	0.350051	0.345679
SNP517	scaffold7	4309045	T	G	0.483269	0.366494	0.408537
SNP518	scaffold7	4336390	G	A	0.30948	0.261591	0.191358
SNP519	scaffold7	4468289	C	T	0.21643	0.193009	0.123457
SNP520	scaffold7	4599771	T	A	0.23472	0.207174	0.135802
SNP521	scaffold7	4674120	G	A	0.232302	0.20532	0.134146
SNP522	scaffold7	4741033	T	C	0.34942	0.288373	0.22561
SNP523	scaffold7	4774291	A	G	0.47851	0.364024	0.396341
SNP524	scaffold7	4820150	T	C	0.356038	0.292657	0.231707
SNP525	scaffold7	4820187	T	C	0.277778	0.239198	0.166667
SNP526	scaffold7	4820193	A	G	0.499695	0.374848	0.487654
SNP527	scaffold7	4878881	C	G	0.489292	0.369589	0.426829
SNP528	scaffold7	4939113	C	G	0.491002	0.370461	0.432927
SNP529	scaffold7	4944217	G	T	0.249851	0.218638	0.146341
SNP530	scaffold7	4946659	C	T	0.280447	0.241122	0.168675
SNP531	scaffold7	4959502	A	T	0.467207	0.358066	0.371951
SNP532	scaffold7	5036714	A	G	0.311221	0.262792	0.192771
SNP533	scaffold7	5119171	C	T	0.255843	0.223115	0.150602
SNP534	scaffold7	5119189	G	A	0.485774	0.367786	0.415663
SNP535	scaffold7	5119236	C	T	0.247351	0.21676	0.144578
SNP536	scaffold7	5119240	C	T	0.405937	0.323545	0.283133
SNP537	scaffold7	5119259	G	A	0.450936	0.349265	0.343373
SNP538	scaffold7	5119261	A	G	0.389607	0.31371	0.26506
SNP539	scaffold7	5119269	G	A	0.296124	0.252279	0.180723
SNP540	scaffold7	5119273	G	A	0.183844	0.166945	0.10241
SNP541	scaffold7	5119323	G	A	0.280447	0.241122	0.168675
SNP542	scaffold7	5119327	T	C	0.288358	0.246783	0.174699
SNP543	scaffold7	5119330	G	A	0.491218	0.37057	0.433735
SNP544	scaffold7	5119379	C	T	0.293934	0.250735	0.179012
SNP545	scaffold7	5119388	T	C	0.311221	0.262792	0.192771
SNP546	scaffold7	5119450	G	A	0.386898	0.312053	0.262195
SNP547	scaffold7	5157859	G	A	0.409687	0.325766	0.2875
SNP548	scaffold7	5237946	T	A	0.487433	0.368638	0.420732
SNP549	scaffold7	5296209	A	C	0.21643	0.193009	0.123457
SNP550	scaffold7	5296238	C	A	0.21643	0.193009	0.123457
SNP551	scaffold7	5601575	A	G	0.352462	0.290347	0.228395
SNP552	scaffold7	5731544	C	T	0.431413	0.338354	0.314815
SNP553	scaffold7	5808397	A	G	0.420961	0.332357	0.301205
SNP554	scaffold7	5972985	A	G	0.283165	0.243074	0.170732
SNP555	scaffold7	6193238	G	A	0.214158	0.191226	0.121951
SNP556	scaffold7	6193251	C	T	0.475907	0.362663	0.390244
SNP557	scaffold7	6193257	A	G	0.498095	0.374046	0.469136
SNP558	scaffold7	6193314	C	T	0.472489	0.360866	0.382716
SNP559	scaffold7	6193317	A	T	0.491002	0.370461	0.432927
SNP560	scaffold7	6193324	C	T	0.497257	0.373624	0.462963
SNP561	scaffold7	6193340	G	A	0.204863	0.183879	0.115854
SNP562	scaffold7	6193356	C	T	0.489292	0.369589	0.426829
SNP563	scaffold7	6193374	T	C	0.288358	0.246783	0.174699
SNP564	scaffold7	6193383	G	A	0.353027	0.290713	0.228916
SNP565	scaffold7	6574987	A	G	0.450936	0.349265	0.343373
SNP566	scaffold7	6575034	T	C	0.44709	0.347145	0.337349
SNP567	scaffold7	6721023	G	A	0.317025	0.266772	0.197531
SNP568	scaffold7	6721058	G	A	0.269471	0.233164	0.160494
SNP569	scaffold7	6721082	C	T	0.301783	0.256247	0.185185
SNP570	scaffold8	60361	A	G	0.469517	0.359294	0.376543
SNP571	scaffold8	1048067	G	A	0.498141	0.374069	0.469512
SNP572	scaffold8	1048080	T	C	0.497323	0.373658	0.463415
SNP573	scaffold8	1048100	A	T	0.497323	0.373658	0.463415
SNP574	scaffold8	1048102	T	G	0.473156	0.361218	0.384146
SNP575	scaffold8	1048162	T	C	0.497323	0.373658	0.463415
SNP576	scaffold8	1079259	G	A	0.356038	0.292657	0.231707
SNP577	scaffold8	1079282	G	C	0.375	0.304688	0.25
SNP578	scaffold8	1079296	C	T	0.375	0.304688	0.25
SNP579	scaffold8	1079309	T	C	0.5	0.375	0.5
SNP580	scaffold8	1079321	A	G	0.375	0.304688	0.25
SNP581	scaffold8	1079333	A	G	0.368828	0.300811	0.243902
SNP582	scaffold8	1079404	T	C	0.497387	0.37369	0.463855
SNP583	scaffold8	1079416	C	T	0.353027	0.290713	0.228916
SNP584	scaffold8	1079458	C	T	0.359486	0.294871	0.23494
SNP585	scaffold8	1079470	G	A	0.383873	0.310194	0.259036
SNP586	scaffold8	1262653	G	A	0.454638	0.35129	0.349398
SNP587	scaffold8	1417153	A	G	0.272391	0.235292	0.162651
SNP588	scaffold8	1417189	T	A	0.288358	0.246783	0.174699
SNP589	scaffold8	1417194	A	G	0.288358	0.246783	0.174699
SNP590	scaffold8	1417196	A	T	0.288358	0.246783	0.174699
SNP591	scaffold8	1417197	G	A	0.288358	0.246783	0.174699
SNP592	scaffold8	1417221	C	T	0.296124	0.252279	0.180723
SNP593	scaffold8	1417224	A	G	0.174191	0.15902	0.0963855
SNP594	scaffold8	1417229	G	A	0.296124	0.252279	0.180723
SNP595	scaffold8	1417234	A	G	0.296124	0.252279	0.180723
SNP596	scaffold8	1417240	T	C	0.499927	0.374964	0.493976
SNP597	scaffold8	1417258	C	T	0.499927	0.374964	0.493976
SNP598	scaffold8	1417269	G	A	0.272391	0.235292	0.162651
SNP599	scaffold8	1487779	C	T	0.225652	0.200192	0.12963
SNP600	scaffold8	1487816	G	A	0.466392	0.357631	0.37037
SNP601	scaffold8	1487824	A	G	0.378067	0.3066	0.253086
SNP602	scaffold8	1487834	C	T	0.466392	0.357631	0.37037
SNP603	scaffold8	1487846	A	G	0.401235	0.32074	0.277778
SNP604	scaffold8	1487859	C	T	0.317025	0.266772	0.197531
SNP605	scaffold8	1487867	C	T	0.291121	0.248746	0.176829
SNP606	scaffold8	1487881	G	A	0.275059	0.237231	0.164634
SNP607	scaffold8	1487888	G	A	0.296124	0.252279	0.180723
SNP608	scaffold8	1487897	A	G	0.449732	0.348603	0.341463
SNP609	scaffold8	1487916	C	T	0.496266	0.373126	0.45679
SNP610	scaffold8	1487918	G	A	0.301783	0.256247	0.185185
SNP611	scaffold8	1487927	G	A	0.301783	0.256247	0.185185
SNP612	scaffold8	1487928	G	A	0.45237	0.350051	0.345679
SNP613	scaffold8	1487938	G	A	0.378067	0.3066	0.253086
SNP614	scaffold8	1487940	G	A	0.277778	0.239198	0.166667
SNP615	scaffold8	1487941	G	A	0.426764	0.3357	0.308642
SNP616	scaffold8	1487947	G	A	0.426764	0.3357	0.308642
SNP617	scaffold8	1487948	G	A	0.497257	0.373624	0.462963
SNP618	scaffold8	1487963	G	A	0.301783	0.256247	0.185185
SNP619	scaffold8	1487964	C	T	0.301783	0.256247	0.185185
SNP620	scaffold8	1487965	C	T	0.426764	0.3357	0.308642
SNP621	scaffold8	1487978	G	A	0.426764	0.3357	0.308642
SNP622	scaffold8	1487981	G	A	0.207057	0.185621	0.117284
SNP623	scaffold8	1487986	G	A	0.426764	0.3357	0.308642
SNP624	scaffold8	1487995	C	T	0.301783	0.256247	0.185185
SNP625	scaffold8	2382776	T	C	0.491002	0.370461	0.432927
SNP626	scaffold8	2475792	G	A	0.440253	0.343342	0.32716
SNP627	scaffold8	2546092	A	T	0.448483	0.347915	0.339506
SNP628	scaffold8	2865378	T	C	0.207057	0.185621	0.117284
SNP629	scaffold8	2874002	G	T	0.405937	0.323545	0.283133
SNP630	scaffold8	2901694	A	G	0.419021	0.331232	0.29878
SNP631	scaffold8	3204489	G	A	0.197531	0.178022	0.111111
SNP632	scaffold8	3302013	A	T	0.498839	0.374419	0.475904
SNP633	scaffold8	3302168	A	G	0.460663	0.354558	0.359756
SNP634	scaffold8	3302303	T	G	0.266805	0.231213	0.158537
SNP635	scaffold8	3302304	T	A	0.266805	0.231213	0.158537
SNP636	scaffold8	3331232	C	T	0.275059	0.237231	0.164634
SNP637	scaffold8	3339493	T	C	0.288358	0.246783	0.174699
SNP638	scaffold8	3339597	C	T	0.285932	0.245053	0.17284
SNP639	scaffold8	3403412	C	G	0.46401	0.356357	0.365854
SNP640	scaffold8	3739676	A	G	0.487433	0.368638	0.420732
SNP641	scaffold8	3739695	T	C	0.483269	0.366494	0.408537
SNP642	scaffold8	3757778	A	G	0.280447	0.241122	0.168675
SNP643	scaffold8	3757822	A	C	0.280447	0.241122	0.168675
SNP644	scaffold8	3775644	T	C	0.359486	0.294871	0.23494
SNP645	scaffold8	3795679	T	C	0.232302	0.20532	0.134146
SNP646	scaffold8	3984203	T	C	0.459686	0.35403	0.358025
SNP647	scaffold8	4077897	G	A	0.473156	0.361218	0.384146
SNP648	scaffold8	4116020	G	A	0.401235	0.32074	0.277778
SNP649	scaffold8	4116476	G	A	0.421963	0.332937	0.302469
SNP650	scaffold8	4209542	T	C	0.238714	0.210222	0.138554
SNP651	scaffold8	4291099	T	C	0.359092	0.294618	0.234568
SNP652	scaffold8	4364894	T	C	0.32146	0.269792	0.20122
SNP653	scaffold8	4366055	C	G	0.303745	0.257615	0.186747
SNP654	scaffold8	4738783	C	A	0.30948	0.261591	0.191358
SNP655	scaffold8	4851117	G	T	0.437463	0.341776	0.323171
SNP656	scaffold8	4851119	A	G	0.42854	0.336716	0.310976
SNP657	scaffold8	4851120	A	G	0.437463	0.341776	0.323171
SNP658	scaffold8	4851146	T	A	0.433076	0.339298	0.317073
SNP659	scaffold8	4851152	T	A	0.433076	0.339298	0.317073
SNP660	scaffold8	4851157	T	G	0.433076	0.339298	0.317073
SNP661	scaffold8	4879124	C	G	0.328673	0.27466	0.207317
SNP662	scaffold8	4928882	C	A	0.304688	0.25827	0.1875
SNP663	scaffold8	5295759	A	T	0.5	0.375	0.5
SNP664	scaffold8	5295761	C	A	0.461605	0.355066	0.361446
SNP665	scaffold8	5295820	T	C	0.5	0.375	0.5
SNP666	scaffold8	5295960	T	C	0.499927	0.374964	0.493976
SNP667	scaffold8	5295978	T	C	0.328673	0.27466	0.207317
SNP668	scaffold8	5491390	C	T	0.306588	0.25959	0.189024
SNP669	scaffold8	5649463	C	G	0.457168	0.352667	0.353659
SNP670	scaffold8	6089366	T	C	0.356038	0.292657	0.231707
SNP671	scaffold8	6141800	A	G	0.311221	0.262792	0.192771
SNP672	scaffold9	647974	G	A	0.288358	0.246783	0.174699
SNP673	scaffold9	647981	C	T	0.499347	0.374673	0.481928
SNP674	scaffold9	648009	G	T	0.499347	0.374673	0.481928
SNP675	scaffold9	648011	A	T	0.303745	0.257615	0.186747
SNP676	scaffold9	648027	G	A	0.303745	0.257615	0.186747
SNP677	scaffold9	648028	C	T	0.303745	0.257615	0.186747
SNP678	scaffold9	648035	C	T	0.5	0.375	0.5
SNP679	scaffold9	648053	G	A	0.229932	0.203497	0.13253
SNP680	scaffold9	648108	G	A	0.272391	0.235292	0.162651
SNP681	scaffold9	648110	A	C	0.296124	0.252279	0.180723
SNP682	scaffold9	648111	A	G	0.499927	0.374964	0.493976
SNP683	scaffold9	648155	C	T	0.461605	0.355066	0.361446
SNP684	scaffold9	1433033	G	A	0.395195	0.317106	0.271084
SNP685	scaffold9	1433043	G	A	0.193352	0.174659	0.108434
SNP686	scaffold9	1433095	A	C	0.5	0.375	0.5
SNP687	scaffold9	1433139	G	A	0.5	0.375	0.5
SNP688	scaffold9	1433154	C	T	0.395195	0.317106	0.271084
SNP689	scaffold9	1434301	G	A	0.195419	0.176325	0.109756
SNP690	scaffold9	1434407	G	A	0.199687	0.17975	0.1125
SNP691	scaffold9	1554986	C	T	0.381172	0.308526	0.25625
SNP692	scaffold9	1555605	T	C	0.375	0.304688	0.25
SNP693	scaffold9	1738719	T	C	0.498781	0.37439	0.475309
SNP694	scaffold9	1784341	T	C	0.483269	0.366494	0.408537
SNP695	scaffold9	2070513	A	T	0.466392	0.357631	0.37037
SNP696	scaffold9	2070514	A	T	0.466392	0.357631	0.37037
SNP697	scaffold9	2137554	T	A	0.490779	0.370347	0.432099
SNP698	scaffold9	2195697	G	A	0.204863	0.183879	0.115854
SNP699	scaffold9	2554151	T	C	0.199687	0.17975	0.1125
SNP700	scaffold9	2679957	A	C	0.464872	0.356819	0.36747
SNP701	scaffold9	2758669	C	T	0.448483	0.347915	0.339506
SNP702	scaffold9	2794424	T	G	0.264189	0.229291	0.156627
SNP703	scaffold9	2954140	G	T	0.264189	0.229291	0.156627
SNP704	scaffold9	2954165	A	T	0.461605	0.355066	0.361446
SNP705	scaffold9	3260734	A	G	0.185827	0.168561	0.103659
SNP706	scaffold9	3337544	T	C	0.463115	0.355877	0.364198
SNP707	scaffold9	3386615	T	G	0.285932	0.245053	0.17284
SNP708	scaffold9	3406569	A	G	0.359092	0.294618	0.234568
SNP709	scaffold9	3874188	G	A	0.48	0.3648	0.4
SNP710	scaffold9	4328340	A	G	0.275059	0.237231	0.164634
SNP711	scaffold9	4649824	A	C	0.499924	0.374962	0.493827
SNP712	scaffold9	4666588	A	G	0.48142	0.365537	0.403614
SNP713	scaffold9	4671575	T	C	0.476484	0.362966	0.391566
SNP714	scaffold9	4672524	C	T	0.487121	0.368477	0.419753
SNP715	scaffold9	4689160	T	A	0.46401	0.356357	0.365854
SNP716	scaffold9	4689305	C	G	0.457168	0.352667	0.353659
SNP717	scaffold9	4761377	T	C	0.356038	0.292657	0.231707
SNP718	scaffold9	4924747	T	G	0.339672	0.281983	0.216867
SNP719	scaffold9	4925046	G	A	0.325737	0.272684	0.204819
SNP720	scaffold9	4925051	G	A	0.311221	0.262792	0.192771
SNP721	scaffold9	4925079	G	A	0.229932	0.203497	0.13253
SNP722	scaffold9	4925157	C	T	0.325737	0.272684	0.204819
SNP723	scaffold9	4925177	G	C	0.272391	0.235292	0.162651
SNP724	scaffold9	4925182	A	G	0.280447	0.241122	0.168675
SNP725	scaffold9	4925839	T	C	0.485774	0.367786	0.415663
SNP726	scaffold9	4925889	C	T	0.193352	0.174659	0.108434
SNP727	scaffold9	4925944	G	A	0.467992	0.358484	0.373494
SNP728	scaffold9	4925977	T	C	0.5	0.375	0.5
SNP729	scaffold9	4926109	T	C	0.416098	0.329529	0.295181
SNP730	scaffold9	5047272	T	C	0.392623	0.315547	0.268293
SNP731	scaffold9	5264118	T	C	0.434678	0.340206	0.319277
SNP732	scaffold9	5339206	T	A	0.473156	0.361218	0.384146
SNP733	scaffold9	5423763	C	G	0.423855	0.334028	0.304878
SNP734	scaffold9	5903286	T	C	0.249851	0.218638	0.146341
SNP735	scaffold9	6208744	T	C	0.475309	0.362349	0.388889
SNP736	scaffold10	18591	T	C	0.207057	0.185621	0.117284
SNP737	scaffold10	71078	T	C	0.469517	0.359294	0.376543
SNP738	scaffold10	261617	A	G	0.314099	0.26477	0.195122
SNP739	scaffold10	261622	C	T	0.328673	0.27466	0.207317
SNP740	scaffold10	304511	G	A	0.225652	0.200192	0.12963
SNP741	scaffold10	399647	G	A	0.280547	0.241194	0.16875
SNP742	scaffold10	454413	G	A	0.301783	0.256247	0.185185
SNP743	scaffold10	512407	T	G	0.46401	0.356357	0.365854
SNP744	scaffold10	603891	T	G	0.457168	0.352667	0.353659
SNP745	scaffold10	603917	G	A	0.456104	0.352089	0.351852
SNP746	scaffold10	663286	A	C	0.232302	0.20532	0.134146
SNP747	scaffold10	799832	A	G	0.463115	0.355877	0.364198
SNP748	scaffold10	799833	A	T	0.463115	0.355877	0.364198
SNP749	scaffold10	799852	G	A	0.469517	0.359294	0.376543
SNP750	scaffold10	820944	A	T	0.45237	0.350051	0.345679
SNP751	scaffold10	820953	A	T	0.456104	0.352089	0.351852
SNP752	scaffold10	820982	G	A	0.448483	0.347915	0.339506
SNP753	scaffold10	820985	A	G	0.45237	0.350051	0.345679
SNP754	scaffold10	1247452	A	G	0.339672	0.281983	0.216867
SNP755	scaffold10	1252020	G	T	0.473156	0.361218	0.384146
SNP756	scaffold10	1389749	A	T	0.207057	0.185621	0.117284
SNP757	scaffold10	1477255	T	A	0.456104	0.352089	0.351852
SNP758	scaffold10	2258326	A	T	0.288358	0.246783	0.174699
SNP759	scaffold10	2608279	C	A	0.365569	0.298749	0.240741
SNP760	scaffold10	2914426	A	C	0.238714	0.210222	0.138554
SNP761	scaffold10	3230329	C	T	0.328673	0.27466	0.207317
SNP762	scaffold10	3577692	A	G	0.496266	0.373126	0.45679
SNP763	scaffold10	3726878	T	C	0.499347	0.374673	0.481928
SNP764	scaffold10	3730856	G	A	0.389607	0.31371	0.26506
SNP765	scaffold10	3730861	C	T	0.389607	0.31371	0.26506
SNP766	scaffold10	3730863	G	A	0.389607	0.31371	0.26506
SNP767	scaffold10	3802280	C	G	0.482853	0.36628	0.407407
SNP768	scaffold10	4107820	G	A	0.491218	0.37057	0.433735
SNP769	scaffold10	4248530	G	C	0.298929	0.25425	0.182927
SNP770	scaffold10	4248536	C	T	0.356038	0.292657	0.231707
SNP771	scaffold10	4401427	C	A	0.232302	0.20532	0.134146
SNP772	scaffold10	4414054	G	A	0.298929	0.25425	0.182927
SNP773	scaffold10	4643986	C	T	0.467207	0.358066	0.371951
SNP774	scaffold10	4783524	C	T	0.450936	0.349265	0.343373
SNP775	scaffold10	4853720	A	T	0.449732	0.348603	0.341463
SNP776	scaffold10	5308163	A	G	0.45237	0.350051	0.345679
SNP777	scaffold10	5483592	C	G	0.490547	0.370229	0.43125
SNP778	scaffold10	5483661	G	A	0.496356	0.373172	0.457317
SNP779	scaffold10	5483684	G	C	0.249851	0.218638	0.146341
SNP780	scaffold10	5483797	C	T	0.272188	0.235144	0.1625
SNP781	scaffold10	5593437	C	T	0.48	0.3648	0.4
SNP782	scaffold10	5877354	A	G	0.225652	0.200192	0.12963
SNP783	scaffold10	5932863	T	C	0.335738	0.279378	0.213415
SNP784	scaffold11	466392	G	A	0.252401	0.220548	0.148148
SNP785	scaffold11	477640	C	T	0.314099	0.26477	0.195122
SNP786	scaffold11	528208	C	T	0.328673	0.27466	0.207317
SNP787	scaffold11	604540	C	T	0.204863	0.183879	0.115854
SNP788	scaffold11	681001	C	A	0.408908	0.325305	0.286585
SNP789	scaffold11	681403	G	A	0.392623	0.315547	0.268293
SNP790	scaffold11	824898	G	C	0.458672	0.353482	0.35625
SNP791	scaffold11	824907	T	C	0.458672	0.353482	0.35625
SNP792	scaffold11	851797	A	G	0.477976	0.363745	0.395062
SNP793	scaffold11	966470	C	G	0.23472	0.207174	0.135802
SNP794	scaffold11	1109138	C	A	0.42854	0.336716	0.310976
SNP795	scaffold11	1109145	A	G	0.433076	0.339298	0.317073
SNP796	scaffold11	1109153	A	G	0.423855	0.334028	0.304878
SNP797	scaffold11	1109167	C	G	0.433076	0.339298	0.317073
SNP798	scaffold11	1191875	A	C	0.403629	0.322171	0.280488
SNP799	scaffold11	1348795	G	A	0.362507	0.296802	0.237805
SNP800	scaffold11	1397713	T	A	0.401235	0.32074	0.277778
SNP801	scaffold11	1600496	T	A	0.293934	0.250735	0.179012
SNP802	scaffold11	1665436	T	C	0.338744	0.28137	0.216049
SNP803	scaffold11	1777912	C	A	0.460663	0.354558	0.359756
SNP804	scaffold11	1801134	T	C	0.474687	0.362023	0.3875
SNP805	scaffold11	1808698	C	G	0.460663	0.354558	0.359756
SNP806	scaffold11	2008575	T	G	0.419021	0.331232	0.29878
SNP807	scaffold11	2447037	G	C	0.434678	0.340206	0.319277
SNP808	scaffold11	2524693	C	T	0.405937	0.323545	0.283133
SNP809	scaffold11	2748653	A	T	0.453525	0.350682	0.347561
SNP810	scaffold11	2864545	G	A	0.43875	0.342499	0.325
SNP811	scaffold11	2993831	T	C	0.304688	0.25827	0.1875
SNP812	scaffold11	2995449	A	T	0.405937	0.323545	0.283133
SNP813	scaffold11	3016496	T	A	0.293934	0.250735	0.179012
SNP814	scaffold11	3118519	C	T	0.464872	0.356819	0.36747
SNP815	scaffold11	3126077	G	T	0.317025	0.266772	0.197531
SNP816	scaffold11	3169691	A	G	0.187852	0.170208	0.104938
SNP817	scaffold11	3212735	G	A	0.197531	0.178022	0.111111
SNP818	scaffold11	4668564	G	A	0.448483	0.347915	0.339506
SNP819	scaffold11	4668577	T	C	0.448483	0.347915	0.339506
SNP820	scaffold11	4842030	G	A	0.440253	0.343342	0.32716
SNP821	scaffold12	728364	T	C	0.45237	0.350051	0.345679
SNP822	scaffold12	1166160	T	A	0.359486	0.294871	0.23494
SNP823	scaffold12	1209938	C	T	0.445791	0.346426	0.335366
SNP824	scaffold12	1376470	A	G	0.435909	0.340901	0.320988
SNP825	scaffold12	1460535	A	G	0.275059	0.237231	0.164634
SNP826	scaffold12	1634170	T	C	0.378067	0.3066	0.253086
SNP827	scaffold12	1705677	C	T	0.264189	0.229291	0.156627
SNP828	scaffold12	1724047	G	A	0.435909	0.340901	0.320988
SNP829	scaffold12	1970170	T	G	0.460663	0.354558	0.359756
SNP830	scaffold12	2069204	C	T	0.306588	0.25959	0.189024
SNP831	scaffold12	2152761	G	A	0.44709	0.347145	0.337349
SNP832	scaffold12	2530090	G	T	0.406645	0.323965	0.283951
SNP833	scaffold12	2551419	A	G	0.386898	0.312053	0.262195
SNP834	scaffold12	2787529	G	C	0.495355	0.372667	0.451807
SNP835	scaffold12	2798552	C	A	0.498047	0.374022	0.46875
SNP836	scaffold12	2965529	C	A	0.41109	0.326593	0.289157
SNP837	scaffold12	3041077	C	G	0.496266	0.373126	0.45679
SNP838	scaffold12	3041078	T	C	0.497257	0.373624	0.462963
SNP839	scaffold12	3041118	C	T	0.383873	0.310194	0.259036
SNP840	scaffold12	3041119	G	A	0.359486	0.294871	0.23494
SNP841	scaffold12	3041121	A	T	0.365801	0.298896	0.240964
SNP842	scaffold12	3041130	T	G	0.365801	0.298896	0.240964
SNP843	scaffold12	3041136	G	C	0.438961	0.342617	0.325301
SNP844	scaffold12	3041196	G	T	0.223305	0.198372	0.128049
SNP845	scaffold12	3041216	G	A	0.221004	0.196583	0.126506
SNP846	scaffold12	3041223	C	T	0.221004	0.196583	0.126506
SNP847	scaffold12	3041224	A	G	0.221004	0.196583	0.126506
SNP848	scaffold12	3041230	A	T	0.280447	0.241122	0.168675
SNP849	scaffold12	3041237	C	T	0.229932	0.203497	0.13253
SNP850	scaffold12	3041238	T	G	0.229932	0.203497	0.13253
SNP851	scaffold12	3041259	G	T	0.221004	0.196583	0.126506
SNP852	scaffold12	3041260	A	T	0.221004	0.196583	0.126506
SNP853	scaffold12	3041277	G	A	0.221004	0.196583	0.126506
SNP854	scaffold12	3041305	T	C	0.475309	0.362349	0.388889
SNP855	scaffold12	3041311	A	G	0.183844	0.166945	0.10241
SNP856	scaffold12	3143611	T	G	0.362507	0.296802	0.237805
SNP857	scaffold12	3542852	T	C	0.419021	0.331232	0.29878
SNP858	scaffold12	3572024	A	G	0.473156	0.361218	0.384146
SNP859	scaffold12	3604873	G	T	0.450936	0.349265	0.343373
SNP860	scaffold12	4437770	A	G	0.312422	0.263618	0.19375
SNP861	scaffold12	4437779	A	G	0.312422	0.263618	0.19375
SNP862	scaffold12	4597507	G	A	0.409687	0.325766	0.2875
SNP863	scaffold12	5551687	G	A	0.32146	0.269792	0.20122
SNP864	scaffold12	5725936	A	G	0.485774	0.367786	0.415663
SNP865	scaffold12	5726312	G	A	0.487433	0.368638	0.420732
SNP866	scaffold13	448700	A	C	0.41701	0.330061	0.296296
SNP867	scaffold13	556513	A	G	0.475907	0.362663	0.390244
SNP868	scaffold13	1270325	G	T	0.258403	0.225017	0.152439
SNP869	scaffold13	1457745	T	C	0.453525	0.350682	0.347561
SNP870	scaffold13	1548729	C	T	0.258403	0.225017	0.152439
SNP871	scaffold13	1740965	A	T	0.269471	0.233164	0.160494
SNP872	scaffold13	1997287	T	C	0.492379	0.371161	0.438272
SNP873	scaffold13	1997288	C	T	0.492379	0.371161	0.438272
SNP874	scaffold13	2293846	A	G	0.420961	0.332357	0.301205
SNP875	scaffold13	2578340	T	C	0.499347	0.374673	0.481928
SNP876	scaffold13	2617582	G	A	0.431413	0.338354	0.314815
SNP877	scaffold13	2641523	A	C	0.46401	0.356357	0.365854
SNP878	scaffold13	2699094	A	G	0.499926	0.374963	0.493902
SNP879	scaffold13	2699097	G	A	0.458194	0.353223	0.355422
SNP880	scaffold13	2699101	A	G	0.499926	0.374963	0.493902
SNP881	scaffold13	2699120	A	G	0.44709	0.347145	0.337349
SNP882	scaffold13	2699152	A	G	0.489549	0.36972	0.427711
SNP883	scaffold13	2699159	C	T	0.202714	0.182168	0.114458
SNP884	scaffold13	2720630	G	C	0.255843	0.223115	0.150602
SNP885	scaffold13	2720673	G	C	0.247351	0.21676	0.144578
SNP886	scaffold13	2720736	A	G	0.498095	0.374046	0.469136
SNP887	scaffold13	2720800	C	T	0.30948	0.261591	0.191358
SNP888	scaffold13	2724818	C	G	0.423855	0.334028	0.304878
SNP889	scaffold13	2835106	A	C	0.469517	0.359294	0.376543
SNP890	scaffold13	2835121	A	G	0.238714	0.210222	0.138554
SNP891	scaffold13	2835129	G	T	0.288358	0.246783	0.174699
SNP892	scaffold13	2835136	C	T	0.238714	0.210222	0.138554
SNP893	scaffold13	2835157	C	T	0.296124	0.252279	0.180723
SNP894	scaffold13	2835160	C	T	0.288358	0.246783	0.174699
SNP895	scaffold13	2913844	T	G	0.185827	0.168561	0.103659
SNP896	scaffold13	3158233	A	T	0.318551	0.267814	0.198795
SNP897	scaffold13	3173736	A	C	0.499924	0.374962	0.493827
SNP898	scaffold13	3173787	G	A	0.499924	0.374962	0.493827
SNP899	scaffold13	3173794	A	G	0.499924	0.374962	0.493827
SNP900	scaffold13	3173847	A	C	0.325737	0.272684	0.204819
SNP901	scaffold13	3173857	G	A	0.499927	0.374964	0.493976
SNP902	scaffold13	3173858	G	A	0.499927	0.374964	0.493976
SNP903	scaffold13	3173864	A	C	0.476484	0.362966	0.391566
SNP904	scaffold13	3173866	C	T	0.499927	0.374964	0.493976
SNP905	scaffold13	3173977	G	A	0.499927	0.374964	0.493976
SNP906	scaffold13	3174012	C	T	0.49971	0.374855	0.487952
SNP907	scaffold13	3174024	C	A	0.49971	0.374855	0.487952
SNP908	scaffold13	3298419	C	A	0.32146	0.269792	0.20122
SNP909	scaffold13	3298426	C	G	0.433076	0.339298	0.317073
SNP910	scaffold13	3323339	G	A	0.456104	0.352089	0.351852
SNP911	scaffold13	3690044	A	T	0.499297	0.374648	0.48125
SNP912	scaffold13	3939974	C	T	0.237187	0.209059	0.1375
SNP913	scaffold14	204888	G	A	0.430251	0.337693	0.313253
SNP914	scaffold14	204907	A	G	0.332777	0.277407	0.210843
SNP915	scaffold14	204929	C	T	0.499695	0.374848	0.487654
SNP916	scaffold14	204947	G	A	0.352462	0.290347	0.228395
SNP917	scaffold14	204948	G	A	0.499695	0.374848	0.487654
SNP918	scaffold14	204963	C	T	0.499314	0.374657	0.481481
SNP919	scaffold14	205019	T	A	0.430251	0.337693	0.313253
SNP920	scaffold14	205027	C	T	0.49971	0.374855	0.487952
SNP921	scaffold14	206425	C	T	0.229932	0.203497	0.13253
SNP922	scaffold14	206437	G	A	0.44709	0.347145	0.337349
SNP923	scaffold14	206446	G	A	0.487734	0.368792	0.421687
SNP924	scaffold14	206447	C	T	0.49971	0.374855	0.487952
SNP925	scaffold14	206450	C	T	0.229932	0.203497	0.13253
SNP926	scaffold14	206593	C	T	0.303745	0.257615	0.186747
SNP927	scaffold14	206609	G	A	0.365801	0.298896	0.240964
SNP928	scaffold14	206620	C	T	0.420961	0.332357	0.301205
SNP929	scaffold14	206629	G	A	0.473799	0.361556	0.385542
SNP930	scaffold14	490202	T	C	0.44709	0.347145	0.337349
SNP931	scaffold14	490336	G	A	0.44709	0.347145	0.337349
SNP932	scaffold14	490351	G	A	0.272391	0.235292	0.162651
SNP933	scaffold14	490363	T	C	0.450936	0.349265	0.343373
SNP934	scaffold14	579683	G	A	0.448483	0.347915	0.339506
SNP935	scaffold14	754185	T	C	0.458194	0.353223	0.355422
SNP936	scaffold14	1170365	C	T	0.362507	0.296802	0.237805
SNP937	scaffold14	1170405	C	T	0.5	0.375	0.5
SNP938	scaffold14	1170465	T	C	0.5	0.375	0.5
SNP939	scaffold14	1170494	A	G	0.433076	0.339298	0.317073
SNP940	scaffold14	1170538	G	A	0.5	0.375	0.5
SNP941	scaffold14	1170539	T	C	0.48367	0.366701	0.409639
SNP942	scaffold14	1170540	G	A	0.5	0.375	0.5
SNP943	scaffold14	1183692	T	G	0.424922	0.334643	0.30625
SNP944	scaffold14	1183697	C	T	0.209297	0.187394	0.11875
SNP945	scaffold14	1183708	C	T	0.28875	0.247062	0.175
SNP946	scaffold14	1366051	T	C	0.462187	0.355379	0.3625
SNP947	scaffold14	1493631	T	C	0.460663	0.354558	0.359756
SNP948	scaffold14	1616883	T	C	0.475309	0.362349	0.388889
SNP949	scaffold14	2286958	T	G	0.368828	0.300811	0.243902
SNP950	scaffold14	2286959	C	T	0.362507	0.296802	0.237805
SNP951	scaffold14	2334463	A	T	0.34875	0.287937	0.225
SNP952	scaffold14	2334469	A	T	0.34875	0.287937	0.225
SNP953	scaffold14	2334470	G	A	0.34875	0.287937	0.225
SNP954	scaffold14	2575972	G	C	0.266805	0.231213	0.158537
SNP955	scaffold14	2597422	A	G	0.449732	0.348603	0.341463
SNP956	scaffold14	2949627	C	T	0.34942	0.288373	0.22561
SNP957	scaffold14	3331543	G	A	0.489026	0.369453	0.425926
SNP958	scaffold14	3397133	A	G	0.464872	0.356819	0.36747
SNP959	scaffold14	3490949	C	T	0.460663	0.354558	0.359756
SNP960	scaffold14	3495438	C	T	0.497387	0.37369	0.463855
SNP961	scaffold14	3769202	G	A	0.496356	0.373172	0.457317
SNP962	scaffold14	3795577	C	G	0.444444	0.345679	0.333333
SNP963	scaffold14	3888997	T	C	0.228047	0.202044	0.13125
SNP964	scaffold14	3889008	C	A	0.228047	0.202044	0.13125
SNP965	scaffold14	4041139	A	C	0.448483	0.347915	0.339506
SNP966	scaffold14	4131868	T	A	0.473799	0.361556	0.385542
SNP967	scaffold14	4335481	A	G	0.23472	0.207174	0.135802
SNP968	scaffold14	4713428	G	A	0.449732	0.348603	0.341463
SNP969	scaffold14	4803468	T	A	0.368828	0.300811	0.243902
SNP970	scaffold14	5114847	T	C	0.42854	0.336716	0.310976
SNP971	scaffold15	19788	G	A	0.499926	0.374963	0.493902
SNP972	scaffold15	19851	C	T	0.499927	0.374964	0.493976
SNP973	scaffold15	19882	T	C	0.499927	0.374964	0.493976
SNP974	scaffold15	185445	A	G	0.229932	0.203497	0.13253
SNP975	scaffold15	185493	A	G	0.496444	0.373215	0.457831
SNP976	scaffold15	185538	A	G	0.473156	0.361218	0.384146
SNP977	scaffold15	185595	G	A	0.298929	0.25425	0.182927
SNP978	scaffold15	187981	A	C	0.249851	0.218638	0.146341
SNP979	scaffold15	214637	A	G	0.325737	0.272684	0.204819
SNP980	scaffold15	214648	C	T	0.5	0.375	0.5
SNP981	scaffold15	214715	G	A	0.325737	0.272684	0.204819
SNP982	scaffold15	214725	A	G	0.325737	0.272684	0.204819
SNP983	scaffold15	214748	C	T	0.403629	0.322171	0.280488
SNP984	scaffold15	214771	C	T	0.264189	0.229291	0.156627
SNP985	scaffold15	217428	G	A	0.261012	0.226948	0.154321
SNP986	scaffold15	217434	G	A	0.23472	0.207174	0.135802
SNP987	scaffold15	217462	C	T	0.197531	0.178022	0.111111
SNP988	scaffold15	217498	A	T	0.41701	0.330061	0.296296
SNP989	scaffold15	217639	G	A	0.285932	0.245053	0.17284
SNP990	scaffold15	1128377	A	T	0.408908	0.325305	0.286585
SNP991	scaffold15	1217137	T	A	0.34942	0.288373	0.22561
SNP992	scaffold15	1558646	G	A	0.499279	0.374639	0.481013
SNP993	scaffold15	1558676	T	G	0.5	0.375	0.5
SNP994	scaffold15	1558691	G	A	0.498839	0.374419	0.475904
SNP995	scaffold15	1558692	A	C	0.5	0.375	0.5
SNP996	scaffold15	1558725	T	C	0.487734	0.368792	0.421687
SNP997	scaffold15	1558762	A	C	0.496444	0.373215	0.457831
SNP998	scaffold15	1585969	C	A	0.5	0.375	0.5
SNP999	scaffold15	1586001	C	G	0.5	0.375	0.5
SNP1000	scaffold15	1598750	G	A	0.368828	0.300811	0.243902
SNP1001	scaffold15	1643233	C	T	0.489292	0.369589	0.426829
SNP1002	scaffold15	1643306	C	T	0.311221	0.262792	0.192771
SNP1003	scaffold15	1643309	G	A	0.296124	0.252279	0.180723
SNP1004	scaffold15	1643464	G	T	0.293934	0.250735	0.179012
SNP1005	scaffold15	1657577	A	C	0.211932	0.189474	0.120482
SNP1006	scaffold15	1657599	T	C	0.328673	0.27466	0.207317
SNP1007	scaffold15	1659752	C	T	0.499927	0.374964	0.493976
SNP1008	scaffold15	1659836	A	C	0.5	0.375	0.5
SNP1009	scaffold15	1659893	A	G	0.5	0.375	0.5
SNP1010	scaffold15	1660013	G	A	0.5	0.375	0.5
SNP1011	scaffold15	1660148	T	C	0.499926	0.374963	0.493902
SNP1012	scaffold15	1660206	G	C	0.499926	0.374963	0.493902
SNP1013	scaffold15	1660222	T	A	0.298929	0.25425	0.182927
SNP1014	scaffold15	1660324	T	G	0.499924	0.374962	0.493827
SNP1015	scaffold15	1660352	C	T	0.5	0.375	0.5
SNP1016	scaffold15	1660380	A	G	0.499924	0.374962	0.493827
SNP1017	scaffold15	1660998	T	C	0.473799	0.361556	0.385542
SNP1018	scaffold15	1661094	C	T	0.498186	0.374091	0.46988
SNP1019	scaffold15	1686616	A	G	0.269471	0.233164	0.160494
SNP1020	scaffold15	1686622	T	C	0.269471	0.233164	0.160494
SNP1021	scaffold15	1686626	A	G	0.269471	0.233164	0.160494
SNP1022	scaffold15	1686687	T	C	0.243637	0.213957	0.141975
SNP1023	scaffold15	1875151	T	C	0.195419	0.176325	0.109756
SNP1024	scaffold15	1875170	A	T	0.204863	0.183879	0.115854
SNP1025	scaffold15	2219055	C	T	0.368828	0.300811	0.243902
SNP1026	scaffold15	2219084	C	T	0.255	0.222488	0.15
SNP1027	scaffold15	2219930	C	G	0.283165	0.243074	0.170732
SNP1028	scaffold15	2360588	G	A	0.465547	0.35718	0.36875
SNP1029	scaffold15	2368089	T	A	0.272188	0.235144	0.1625
SNP1030	scaffold15	2374913	A	G	0.457168	0.352667	0.353659
SNP1031	scaffold15	2378485	C	T	0.404297	0.322569	0.28125
SNP1032	scaffold15	2889153	C	G	0.46401	0.356357	0.365854
SNP1033	scaffold15	2892126	T	A	0.426764	0.3357	0.308642
SNP1034	scaffold15	2948671	C	A	0.443098	0.34493	0.331325
SNP1035	scaffold15	3103632	G	A	0.485774	0.367786	0.415663
SNP1036	scaffold15	3208861	T	A	0.32146	0.269792	0.20122
SNP1037	scaffold15	3231272	A	G	0.359092	0.294618	0.234568
SNP1038	scaffold15	3241867	T	A	0.440253	0.343342	0.32716
SNP1039	scaffold15	3517093	G	T	0.221004	0.196583	0.126506
SNP1040	scaffold15	3845900	G	A	0.378067	0.3066	0.253086
SNP1041	scaffold15	3918816	C	T	0.429688	0.337372	0.3125
SNP1042	scaffold15	4039406	T	G	0.389956	0.313923	0.265432
SNP1043	scaffold15	4135294	T	A	0.487121	0.368477	0.419753
SNP1044	scaffold15	4428905	A	G	0.440253	0.343342	0.32716
SNP1045	scaffold15	4428907	T	C	0.445791	0.346426	0.335366
SNP1046	scaffold15	4428921	G	T	0.449732	0.348603	0.341463
SNP1047	scaffold15	4497603	T	C	0.359486	0.294871	0.23494
SNP1048	scaffold15	4497617	C	T	0.353027	0.290713	0.228916
SNP1049	scaffold16	203696	C	T	0.318551	0.267814	0.198795
SNP1050	scaffold16	203703	C	T	0.425679	0.335077	0.307229
SNP1051	scaffold16	203717	G	A	0.425679	0.335077	0.307229
SNP1052	scaffold16	662970	A	G	0.460663	0.354558	0.359756
SNP1053	scaffold16	729615	G	T	0.41109	0.326593	0.289157
SNP1054	scaffold16	1082357	C	T	0.405937	0.323545	0.283133
SNP1055	scaffold16	1082377	C	T	0.420961	0.332357	0.301205
SNP1056	scaffold16	1082400	G	A	0.311221	0.262792	0.192771
SNP1057	scaffold16	1082565	G	A	0.314099	0.26477	0.195122
SNP1058	scaffold16	1119281	T	C	0.421963	0.332937	0.302469
SNP1059	scaffold16	1409451	A	G	0.441701	0.344151	0.329268
SNP1060	scaffold16	1577825	G	A	0.261012	0.226948	0.154321
SNP1061	scaffold16	2338869	C	T	0.454638	0.35129	0.349398
SNP1062	scaffold16	2719601	T	A	0.453525	0.350682	0.347561
SNP1063	scaffold16	3221659	A	C	0.225652	0.200192	0.12963
SNP1064	scaffold16	3483521	C	T	0.480491	0.365055	0.401235
SNP1065	scaffold16	3589986	A	G	0.408908	0.325305	0.286585
SNP1066	scaffold16	3770849	C	A	0.440253	0.343342	0.32716
SNP1067	scaffold16	3828537	G	A	0.434678	0.340206	0.319277
SNP1068	scaffold16	4128382	G	A	0.449732	0.348603	0.341463
SNP1069	scaffold16	4133961	G	T	0.453525	0.350682	0.347561
SNP1070	scaffold16	4313022	T	G	0.457168	0.352667	0.353659
SNP1071	scaffold16	4713466	T	C	0.495	0.372488	0.45
SNP1072	scaffold16	4713468	T	C	0.496172	0.373079	0.45625
SNP1073	scaffold16	4713470	C	T	0.49875	0.374374	0.475
SNP1074	scaffold16	4796199	G	A	0.443098	0.34493	0.331325
SNP1075	scaffold16	5056858	C	G	0.406645	0.323965	0.283951
SNP1076	scaffold16	5171173	T	C	0.5	0.375	0.5
SNP1077	scaffold16	5171233	G	C	0.238714	0.210222	0.138554
SNP1078	scaffold16	5171237	T	G	0.5	0.375	0.5
SNP1079	scaffold16	5171241	T	C	0.5	0.375	0.5
SNP1080	scaffold16	5171246	C	A	0.400639	0.320383	0.277108
SNP1081	scaffold16	5171258	C	A	0.496444	0.373215	0.457831
SNP1082	scaffold17	566231	C	T	0.311221	0.262792	0.192771
SNP1083	scaffold17	710350	C	T	0.460663	0.354558	0.359756
SNP1084	scaffold17	1104213	A	C	0.493827	0.371895	0.444444
SNP1085	scaffold17	1104214	G	A	0.493827	0.371895	0.444444
SNP1086	scaffold17	1170154	A	C	0.473156	0.361218	0.384146
SNP1087	scaffold17	1325832	T	C	0.48142	0.365537	0.403614
SNP1088	scaffold17	1506324	C	T	0.34942	0.288373	0.22561
SNP1089	scaffold17	1631227	T	C	0.454638	0.35129	0.349398
SNP1090	scaffold17	1668877	A	G	0.331657	0.276659	0.209877
SNP1091	scaffold17	1668889	T	C	0.477976	0.363745	0.395062
SNP1092	scaffold17	1804468	T	C	0.258403	0.225017	0.152439
SNP1093	scaffold17	1901569	C	A	0.466392	0.357631	0.37037
SNP1094	scaffold17	2331510	A	G	0.225652	0.200192	0.12963
SNP1095	scaffold17	2423462	G	T	0.431413	0.338354	0.314815
SNP1096	scaffold17	2916972	C	T	0.461605	0.355066	0.361446
SNP1097	scaffold17	3739435	C	T	0.41109	0.326593	0.289157
SNP1098	scaffold17	3739446	A	G	0.247351	0.21676	0.144578
SNP1099	scaffold17	3739453	C	T	0.247351	0.21676	0.144578
SNP1100	scaffold17	3760480	G	T	0.197531	0.178022	0.111111
SNP1101	scaffold17	3760506	C	T	0.197531	0.178022	0.111111
SNP1102	scaffold17	3808884	C	T	0.378067	0.3066	0.253086
SNP1103	scaffold17	3853667	G	C	0.443098	0.34493	0.331325
SNP1104	scaffold17	3954532	C	G	0.381023	0.308434	0.256098
SNP1105	scaffold17	3988536	A	T	0.429688	0.337372	0.3125
SNP1106	scaffold17	3988538	G	A	0.46875	0.358887	0.375
SNP1107	scaffold17	4000268	T	A	0.497257	0.373624	0.462963
SNP1108	scaffold17	4096378	A	G	0.41701	0.330061	0.296296
SNP1109	scaffold17	4096415	G	A	0.185827	0.168561	0.103659
SNP1110	scaffold17	4096427	A	G	0.187852	0.170208	0.104938
SNP1111	scaffold17	4101868	A	G	0.214158	0.191226	0.121951
SNP1112	scaffold17	4101875	C	T	0.214158	0.191226	0.121951
SNP1113	scaffold17	4183862	A	T	0.440253	0.343342	0.32716
SNP1114	scaffold17	4183871	T	A	0.435909	0.340901	0.320988
SNP1115	scaffold17	4239906	G	A	0.272391	0.235292	0.162651
SNP1116	scaffold18	31180	C	T	0.498839	0.374419	0.475904
SNP1117	scaffold18	38053	C	T	0.285932	0.245053	0.17284
SNP1118	scaffold18	38055	G	A	0.21643	0.193009	0.123457
SNP1119	scaffold18	38107	G	A	0.499688	0.374844	0.4875
SNP1120	scaffold18	38109	C	T	0.392623	0.315547	0.268293
SNP1121	scaffold18	49748	C	T	0.365801	0.298896	0.240964
SNP1122	scaffold18	49798	G	A	0.339672	0.281983	0.216867
SNP1123	scaffold18	49856	T	C	0.425679	0.335077	0.307229
SNP1124	scaffold18	49858	T	C	0.37197	0.302789	0.246988
SNP1125	scaffold18	49925	T	C	0.339672	0.281983	0.216867
SNP1126	scaffold18	49987	C	T	0.229932	0.203497	0.13253
SNP1127	scaffold18	50546	C	T	0.43875	0.342499	0.325
SNP1128	scaffold18	50565	C	T	0.353027	0.290713	0.228916
SNP1129	scaffold18	50628	T	C	0.493827	0.371895	0.444444
SNP1130	scaffold18	50761	C	T	0.416098	0.329529	0.295181
SNP1131	scaffold18	50868	C	G	0.496444	0.373215	0.457831
SNP1132	scaffold18	50919	G	A	0.497387	0.37369	0.463855
SNP1133	scaffold18	50922	A	G	0.497387	0.37369	0.463855
SNP1134	scaffold18	52562	C	G	0.499927	0.374964	0.493976
SNP1135	scaffold18	158027	C	T	0.207057	0.185621	0.117284
SNP1136	scaffold18	159402	T	C	0.341797	0.283384	0.21875
SNP1137	scaffold18	811483	C	T	0.223305	0.198372	0.128049
SNP1138	scaffold18	811508	T	C	0.214158	0.191226	0.121951
SNP1139	scaffold18	1633753	T	G	0.384088	0.310326	0.259259
SNP1140	scaffold18	1839905	G	C	0.356038	0.292657	0.231707
SNP1141	scaffold18	1902018	C	A	0.37197	0.302789	0.246988
SNP1142	scaffold18	1902035	G	A	0.37197	0.302789	0.246988
SNP1143	scaffold18	1902038	G	A	0.339672	0.281983	0.216867
SNP1144	scaffold18	1902047	C	T	0.487734	0.368792	0.421687
SNP1145	scaffold18	1902051	C	T	0.494121	0.372043	0.445783
SNP1146	scaffold18	1902059	T	C	0.438961	0.342617	0.325301
SNP1147	scaffold18	1902061	C	T	0.487734	0.368792	0.421687
SNP1148	scaffold18	1902100	G	A	0.489549	0.36972	0.427711
SNP1149	scaffold18	1902101	G	A	0.489549	0.36972	0.427711
SNP1150	scaffold18	1902103	C	T	0.496444	0.373215	0.457831
SNP1151	scaffold18	1902145	C	T	0.32	0.2688	0.2
SNP1152	scaffold18	1902163	C	T	0.425679	0.335077	0.307229
SNP1153	scaffold18	1902190	G	A	0.464872	0.356819	0.36747
SNP1154	scaffold18	2004929	C	T	0.453525	0.350682	0.347561
SNP1155	scaffold18	2063657	C	T	0.359092	0.294618	0.234568
SNP1156	scaffold18	2386075	A	C	0.419021	0.331232	0.29878
SNP1157	scaffold18	2472123	G	C	0.338744	0.28137	0.216049
SNP1158	scaffold18	2631316	C	T	0.352462	0.290347	0.228395
SNP1159	scaffold18	2631348	G	A	0.356038	0.292657	0.231707
SNP1160	scaffold18	2634515	G	A	0.346422	0.286418	0.222892
SNP1161	scaffold18	2634527	A	G	0.346422	0.286418	0.222892
SNP1162	scaffold18	3313111	T	C	0.264189	0.229291	0.156627
SNP1163	scaffold18	3433955	T	A	0.464872	0.356819	0.36747
SNP1164	scaffold18	3540010	T	C	0.405937	0.323545	0.283133
SNP1165	scaffold18	3651346	A	G	0.469517	0.359294	0.376543
SNP1166	scaffold18	3959933	C	T	0.332777	0.277407	0.210843
SNP1167	scaffold18	3959969	C	T	0.318551	0.267814	0.198795
SNP1168	scaffold18	4111984	C	T	0.480491	0.365055	0.401235
SNP1169	scaffold18	4112003	C	T	0.480491	0.365055	0.401235
SNP1170	scaffold18	4227000	A	G	0.499927	0.374964	0.493976
SNP1171	scaffold18	4244499	A	G	0.5	0.375	0.5
SNP1172	scaffold18	4257400	G	C	0.499927	0.374964	0.493976
SNP1173	scaffold18	4257436	A	T	0.49971	0.374855	0.487952
SNP1174	scaffold18	4257603	T	C	0.499703	0.374851	0.487805
SNP1175	scaffold18	4257607	G	C	0.499926	0.374963	0.493902
SNP1176	scaffold18	4259225	A	G	0.5	0.375	0.5
SNP1177	scaffold18	4259281	G	A	0.5	0.375	0.5
SNP1178	scaffold18	4259374	T	G	0.499922	0.374961	0.49375
SNP1179	scaffold18	4287677	G	A	0.49971	0.374855	0.487952
SNP1180	scaffold18	4350332	C	A	0.492379	0.371161	0.438272
SNP1181	scaffold18	4600166	A	G	0.472489	0.360866	0.382716
SNP1182	scaffold18	4600170	C	T	0.472489	0.360866	0.382716
SNP1183	scaffold18	4600179	A	G	0.472489	0.360866	0.382716
SNP1184	scaffold19	226932	A	G	0.228047	0.202044	0.13125
SNP1185	scaffold19	238856	A	T	0.345679	0.285932	0.222222
SNP1186	scaffold19	629681	C	T	0.375	0.304688	0.25
SNP1187	scaffold19	629703	C	T	0.365569	0.298749	0.240741
SNP1188	scaffold19	682770	C	T	0.371895	0.302742	0.246914
SNP1189	scaffold19	873823	T	G	0.389956	0.313923	0.265432
SNP1190	scaffold19	948796	T	C	0.464872	0.356819	0.36747
SNP1191	scaffold19	1086384	A	C	0.419021	0.331232	0.29878
SNP1192	scaffold19	1233772	A	G	0.473156	0.361218	0.384146
SNP1193	scaffold19	1756287	C	T	0.314099	0.26477	0.195122
SNP1194	scaffold19	2319656	A	C	0.355547	0.29234	0.23125
SNP1195	scaffold19	2720618	T	A	0.447188	0.347199	0.3375
SNP1196	scaffold19	2773781	T	A	0.375	0.304688	0.25
SNP1197	scaffold19	3226166	G	A	0.332777	0.277407	0.210843
SNP1198	scaffold19	3395213	G	A	0.499703	0.374851	0.487805
SNP1199	scaffold19	3395242	G	C	0.499924	0.374962	0.493827
SNP1200	scaffold19	3395276	A	G	0.352462	0.290347	0.228395
SNP1201	scaffold19	3395278	C	T	0.352462	0.290347	0.228395
SNP1202	scaffold19	3395286	T	C	0.352462	0.290347	0.228395
SNP1203	scaffold19	3395289	G	A	0.352462	0.290347	0.228395
SNP1204	scaffold19	3395294	A	T	0.352462	0.290347	0.228395
SNP1205	scaffold19	3395296	C	T	0.352462	0.290347	0.228395
SNP1206	scaffold19	3395303	G	A	0.352462	0.290347	0.228395
SNP1207	scaffold19	3395312	A	C	0.485063	0.36742	0.41358
SNP1208	scaffold19	3395317	T	C	0.352462	0.290347	0.228395
SNP1209	scaffold19	3395333	C	T	0.487121	0.368477	0.419753
SNP1210	scaffold19	3616490	A	G	0.496266	0.373126	0.45679
SNP1211	scaffold19	3718805	G	A	0.5	0.375	0.5
SNP1212	scaffold19	3718819	A	G	0.5	0.375	0.5
SNP1213	scaffold19	3718839	C	T	0.41701	0.330061	0.296296
SNP1214	scaffold19	3718852	C	T	0.252401	0.220548	0.148148
SNP1215	scaffold19	3718853	A	G	0.5	0.375	0.5
SNP1216	scaffold19	3718883	A	C	0.5	0.375	0.5
SNP1217	scaffold19	3718927	C	T	0.377994	0.306554	0.253012
SNP1218	scaffold19	3718940	A	G	0.499924	0.374962	0.493827
SNP1219	scaffold19	3718963	C	T	0.426764	0.3357	0.308642
SNP1220	scaffold19	3718989	G	A	0.499924	0.374962	0.493827
SNP1221	scaffold19	3719010	T	C	0.499924	0.374962	0.493827
SNP1222	scaffold19	3761387	C	T	0.229932	0.203497	0.13253
SNP1223	scaffold19	3761395	T	C	0.425679	0.335077	0.307229
SNP1224	scaffold19	3761433	G	A	0.44709	0.347145	0.337349
SNP1225	scaffold19	3761475	C	T	0.238714	0.210222	0.138554
SNP1226	scaffold19	3761500	A	G	0.238714	0.210222	0.138554
SNP1227	scaffold19	3761536	G	A	0.247351	0.21676	0.144578
SNP1228	scaffold19	3761552	C	T	0.247351	0.21676	0.144578
SNP1229	scaffold19	3761556	G	A	0.238714	0.210222	0.138554
SNP1230	scaffold19	3761561	C	T	0.247351	0.21676	0.144578
SNP1231	scaffold19	4025969	A	C	0.275059	0.237231	0.164634
SNP1232	scaffold20	5624	T	C	0.466392	0.357631	0.37037
SNP1233	scaffold20	57144	C	T	0.466392	0.357631	0.37037
SNP1234	scaffold20	458718	T	C	0.365801	0.298896	0.240964
SNP1235	scaffold20	776519	C	T	0.479025	0.364292	0.39759
SNP1236	scaffold20	1005290	T	G	0.5	0.375	0.5
SNP1237	scaffold20	1435203	C	T	0.459686	0.35403	0.358025
SNP1238	scaffold20	1467813	C	T	0.21643	0.193009	0.123457
SNP1239	scaffold20	1490013	A	G	0.461605	0.355066	0.361446
SNP1240	scaffold20	1874006	A	G	0.490779	0.370347	0.432099
SNP1241	scaffold20	2071339	T	C	0.325737	0.272684	0.204819
SNP1242	scaffold20	2440833	A	T	0.331657	0.276659	0.209877
SNP1243	scaffold20	2792746	T	C	0.475309	0.362349	0.388889
SNP1244	scaffold20	3188784	G	A	0.332777	0.277407	0.210843
SNP1245	scaffold21	323314	A	T	0.458194	0.353223	0.355422
SNP1246	scaffold21	323323	C	T	0.48367	0.366701	0.409639
SNP1247	scaffold21	323343	C	T	0.296124	0.252279	0.180723
SNP1248	scaffold21	323355	G	A	0.280447	0.241122	0.168675
SNP1249	scaffold21	323463	C	T	0.285932	0.245053	0.17284
SNP1250	scaffold21	575529	T	A	0.32146	0.269792	0.20122
SNP1251	scaffold21	1197314	T	C	0.456104	0.352089	0.351852
SNP1252	scaffold21	1197356	A	C	0.440253	0.343342	0.32716
SNP1253	scaffold21	1198093	T	A	0.467992	0.358484	0.373494
SNP1254	scaffold21	1319183	G	A	0.467207	0.358066	0.371951
SNP1255	scaffold21	1529077	G	A	0.450936	0.349265	0.343373
SNP1256	scaffold21	1742712	C	T	0.493827	0.371895	0.444444
SNP1257	scaffold21	1759546	T	C	0.249851	0.218638	0.146341
SNP1258	scaffold21	1761719	T	C	0.237187	0.209059	0.1375
SNP1259	scaffold21	2019689	C	T	0.470256	0.359686	0.378049
SNP1260	scaffold21	2093230	G	A	0.463115	0.355877	0.364198
SNP1261	scaffold21	2190315	T	C	0.362507	0.296802	0.237805
SNP1262	scaffold21	2522930	G	T	0.440253	0.343342	0.32716
SNP1263	scaffold21	2749649	C	T	0.375	0.304688	0.25
SNP1264	scaffold21	2808060	G	A	0.21875	0.194824	0.125
SNP1265	scaffold21	3016199	A	G	0.463115	0.355877	0.364198
SNP1266	scaffold21	3016376	A	T	0.207057	0.185621	0.117284
SNP1267	scaffold21	3049668	C	T	0.23472	0.207174	0.135802
SNP1268	scaffold21	3249454	T	C	0.437463	0.341776	0.323171
SNP1269	scaffold21	3537398	C	T	0.223305	0.198372	0.128049
SNP1270	scaffold21	3979128	T	A	0.482853	0.36628	0.407407
SNP1271	scaffold21	3979170	T	A	0.356038	0.292657	0.231707
SNP1272	scaffold21	3996522	G	A	0.378067	0.3066	0.253086
SNP1273	scaffold21	3996539	A	G	0.389956	0.313923	0.265432
SNP1274	scaffold21	3996629	G	C	0.368828	0.300811	0.243902
SNP1275	scaffold21	4000184	A	G	0.497323	0.373658	0.463415
SNP1276	scaffold22	42570	C	G	0.328673	0.27466	0.207317
SNP1277	scaffold22	42584	A	C	0.325737	0.272684	0.204819
SNP1278	scaffold22	113272	A	G	0.301783	0.256247	0.185185
SNP1279	scaffold22	459551	T	C	0.264189	0.229291	0.156627
SNP1280	scaffold22	590798	A	C	0.46875	0.358887	0.375
SNP1281	scaffold22	590976	T	C	0.381172	0.308526	0.25625
SNP1282	scaffold22	593130	G	A	0.285932	0.245053	0.17284
SNP1283	scaffold22	593193	C	A	0.229932	0.203497	0.13253
SNP1284	scaffold22	645992	T	A	0.499314	0.374657	0.481481
SNP1285	scaffold22	645996	T	C	0.493672	0.371816	0.44375
SNP1286	scaffold22	646014	T	A	0.199687	0.17975	0.1125
SNP1287	scaffold22	646017	A	G	0.499688	0.374844	0.4875
SNP1288	scaffold22	646034	G	A	0.492188	0.371063	0.4375
SNP1289	scaffold22	646047	G	A	0.496172	0.373079	0.45625
SNP1290	scaffold22	646070	G	A	0.493672	0.371816	0.44375
SNP1291	scaffold22	646077	A	G	0.5	0.375	0.5
SNP1292	scaffold22	856480	A	G	0.49971	0.374855	0.487952
SNP1293	scaffold22	856525	C	T	0.499279	0.374639	0.481013
SNP1294	scaffold22	856526	A	G	0.499279	0.374639	0.481013
SNP1295	scaffold22	856542	A	G	0.499279	0.374639	0.481013
SNP1296	scaffold22	980468	T	C	0.499703	0.374851	0.487805
SNP1297	scaffold22	980469	G	A	0.487433	0.368638	0.420732
SNP1298	scaffold22	980499	A	C	0.419021	0.331232	0.29878
SNP1299	scaffold22	980579	G	C	0.229932	0.203497	0.13253
SNP1300	scaffold22	980586	C	T	0.195419	0.176325	0.109756
SNP1301	scaffold22	980587	C	T	0.247351	0.21676	0.144578
SNP1302	scaffold22	980597	T	C	0.211932	0.189474	0.120482
SNP1303	scaffold22	980606	C	T	0.296124	0.252279	0.180723
SNP1304	scaffold22	980631	C	G	0.497387	0.37369	0.463855
SNP1305	scaffold22	1364151	G	A	0.238714	0.210222	0.138554
SNP1306	scaffold22	1631833	G	A	0.460663	0.354558	0.359756
SNP1307	scaffold22	1640451	T	G	0.272391	0.235292	0.162651
SNP1308	scaffold22	1712966	G	T	0.499347	0.374673	0.481928
SNP1309	scaffold22	1813514	T	C	0.495123	0.372549	0.450617
SNP1310	scaffold22	1932893	T	C	0.449732	0.348603	0.341463
SNP1311	scaffold22	1932907	T	C	0.441701	0.344151	0.329268
SNP1312	scaffold22	1977133	A	C	0.466392	0.357631	0.37037
SNP1313	scaffold22	1977144	C	A	0.466392	0.357631	0.37037
SNP1314	scaffold22	1977145	T	C	0.466392	0.357631	0.37037
SNP1315	scaffold22	2292775	C	T	0.32	0.2688	0.2
SNP1316	scaffold22	2340599	G	C	0.303745	0.257615	0.186747
SNP1317	scaffold22	2488080	T	C	0.490779	0.370347	0.432099
SNP1318	scaffold22	2488235	G	A	0.497188	0.37359	0.4625
SNP1319	scaffold22	2488238	G	A	0.497188	0.37359	0.4625
SNP1320	scaffold22	2488309	C	T	0.497257	0.373624	0.462963
SNP1321	scaffold22	2488367	C	T	0.487433	0.368638	0.420732
SNP1322	scaffold22	2488394	G	A	0.494121	0.372043	0.445783
SNP1323	scaffold22	2488406	G	A	0.494121	0.372043	0.445783
SNP1324	scaffold22	2488412	A	G	0.247351	0.21676	0.144578
SNP1325	scaffold22	2488415	G	A	0.494121	0.372043	0.445783
SNP1326	scaffold22	2488431	G	A	0.494121	0.372043	0.445783
SNP1327	scaffold22	2488435	T	C	0.489549	0.36972	0.427711
SNP1328	scaffold22	2488436	C	A	0.489549	0.36972	0.427711
SNP1329	scaffold22	2488464	C	T	0.483269	0.366494	0.408537
SNP1330	scaffold22	2488480	C	T	0.400639	0.320383	0.277108
SNP1331	scaffold22	2488487	A	T	0.377994	0.306554	0.253012
SNP1332	scaffold22	2488517	T	C	0.495355	0.372667	0.451807
SNP1333	scaffold22	2488518	G	C	0.495355	0.372667	0.451807
SNP1334	scaffold22	2488520	G	A	0.498839	0.374419	0.475904
SNP1335	scaffold22	2488530	A	G	0.498839	0.374419	0.475904
SNP1336	scaffold22	2488531	C	T	0.498839	0.374419	0.475904
SNP1337	scaffold22	2488560	T	C	0.485774	0.367786	0.415663
SNP1338	scaffold22	2501420	C	A	0.499926	0.374963	0.493902
SNP1339	scaffold22	2501430	C	A	0.499926	0.374963	0.493902
SNP1340	scaffold22	2501549	A	G	0.499926	0.374963	0.493902
SNP1341	scaffold22	2510409	G	C	0.365801	0.298896	0.240964
SNP1342	scaffold22	2510469	T	C	0.47851	0.364024	0.396341
SNP1343	scaffold22	2510514	A	G	0.389607	0.31371	0.26506
SNP1344	scaffold22	2522464	G	A	0.472489	0.360866	0.382716
SNP1345	scaffold22	2522481	C	T	0.469517	0.359294	0.376543
SNP1346	scaffold22	2522482	A	C	0.469517	0.359294	0.376543
SNP1347	scaffold22	2522502	T	A	0.465547	0.35718	0.36875
SNP1348	scaffold22	2528181	T	C	0.5	0.375	0.5
SNP1349	scaffold22	2528221	T	C	0.381023	0.308434	0.256098
SNP1350	scaffold22	2528274	A	T	0.5	0.375	0.5
SNP1351	scaffold22	2528295	T	C	0.5	0.375	0.5
SNP1352	scaffold22	2528334	T	G	0.5	0.375	0.5
SNP1353	scaffold22	2528342	C	T	0.5	0.375	0.5
SNP1354	scaffold22	2631425	T	C	0.458194	0.353223	0.355422
SNP1355	scaffold22	2631432	T	C	0.491218	0.37057	0.433735
SNP1356	scaffold22	2900051	G	C	0.421963	0.332937	0.302469
SNP1357	scaffold22	3145462	G	A	0.306588	0.25959	0.189024
SNP1358	scaffold22	3339792	A	G	0.453525	0.350682	0.347561
SNP1359	scaffold23	1969	G	A	0.207057	0.185621	0.117284
SNP1360	scaffold23	2379	T	C	0.485774	0.367786	0.415663
SNP1361	scaffold23	21603	A	G	0.491218	0.37057	0.433735
SNP1362	scaffold23	121522	C	G	0.469517	0.359294	0.376543
SNP1363	scaffold23	123254	C	A	0.440253	0.343342	0.32716
SNP1364	scaffold23	263869	T	C	0.381172	0.308526	0.25625
SNP1365	scaffold23	637046	A	T	0.275059	0.237231	0.164634
SNP1366	scaffold23	1356164	T	C	0.389607	0.31371	0.26506
SNP1367	scaffold23	1459704	A	C	0.414039	0.328325	0.292683
SNP1368	scaffold23	1459711	T	C	0.496266	0.373126	0.45679
SNP1369	scaffold23	1568598	T	C	0.44709	0.347145	0.337349
SNP1370	scaffold23	1723776	T	C	0.467207	0.358066	0.371951
SNP1371	scaffold23	1801470	A	G	0.492564	0.371254	0.439024
SNP1372	scaffold23	1801477	A	G	0.492564	0.371254	0.439024
SNP1373	scaffold23	2668278	A	G	0.356038	0.292657	0.231707
SNP1374	scaffold23	2982256	A	G	0.496356	0.373172	0.457317
SNP1375	scaffold23	3093169	G	A	0.45237	0.350051	0.345679
SNP1376	scaffold23	3170032	A	T	0.499922	0.374961	0.49375
SNP1377	scaffold23	3170036	C	T	0.499922	0.374961	0.49375
SNP1378	scaffold23	3361551	C	T	0.441701	0.344151	0.329268
SNP1379	scaffold23	3362888	A	C	0.457168	0.352667	0.353659
SNP1380	scaffold23	3442918	T	C	0.258403	0.225017	0.152439
SNP1381	scaffold23	3854647	T	G	0.482853	0.36628	0.407407
SNP1382	scaffold23	3918781	T	C	0.228047	0.202044	0.13125
SNP1383	scaffold24	125190	T	C	0.275059	0.237231	0.164634
SNP1384	scaffold24	125293	T	C	0.228047	0.202044	0.13125
SNP1385	scaffold24	125324	A	C	0.214158	0.191226	0.121951
SNP1386	scaffold24	125378	C	T	0.392623	0.315547	0.268293
SNP1387	scaffold24	170501	T	G	0.458194	0.353223	0.355422
SNP1388	scaffold24	238784	C	G	0.459686	0.35403	0.358025
SNP1389	scaffold24	778597	T	C	0.45237	0.350051	0.345679
SNP1390	scaffold24	947133	C	T	0.301783	0.256247	0.185185
SNP1391	scaffold24	998592	G	A	0.463115	0.355877	0.364198
SNP1392	scaffold24	1028045	A	G	0.475907	0.362663	0.390244
SNP1393	scaffold24	1070343	T	C	0.498839	0.374419	0.475904
SNP1394	scaffold24	1192180	A	T	0.470968	0.360063	0.379518
SNP1395	scaffold24	1558468	T	C	0.258403	0.225017	0.152439
SNP1396	scaffold24	1568304	C	A	0.467207	0.358066	0.371951
SNP1397	scaffold24	1693520	A	T	0.275059	0.237231	0.164634
SNP1398	scaffold24	1794268	C	A	0.301783	0.256247	0.185185
SNP1399	scaffold24	2306005	T	G	0.204863	0.183879	0.115854
SNP1400	scaffold24	2504256	A	G	0.405937	0.323545	0.283133
SNP1401	scaffold24	2504278	A	T	0.405937	0.323545	0.283133
SNP1402	scaffold24	2504390	C	T	0.401235	0.32074	0.277778
SNP1403	scaffold24	2614450	G	A	0.395671	0.317393	0.271605
SNP1404	scaffold24	2849013	G	C	0.482853	0.36628	0.407407
SNP1405	scaffold24	2849036	T	G	0.491002	0.370461	0.432927
SNP1406	scaffold24	2984780	T	C	0.426764	0.3357	0.308642
SNP1407	scaffold24	3373908	G	A	0.499924	0.374962	0.493827
SNP1408	scaffold24	3582907	C	T	0.185827	0.168561	0.103659
SNP1409	scaffold24	3704457	T	C	0.480964	0.365301	0.402439
SNP1410	scaffold24	4417366	C	T	0.445791	0.346426	0.335366
SNP1411	scaffold24	4417467	T	A	0.441701	0.344151	0.329268
SNP1412	scaffold24	4417535	T	C	0.453525	0.350682	0.347561
SNP1413	scaffold24	4417536	T	C	0.453525	0.350682	0.347561
SNP1414	scaffold24	4417566	C	T	0.381023	0.308434	0.256098
SNP1415	scaffold24	4812797	T	G	0.266805	0.231213	0.158537
SNP1416	scaffold24	4911023	T	C	0.456104	0.352089	0.351852
SNP1417	scaffold24	4967643	G	T	0.487433	0.368638	0.420732
SNP1418	scaffold24	4967664	G	A	0.469517	0.359294	0.376543
SNP1419	scaffold24	5556401	T	C	0.359486	0.294871	0.23494
SNP1420	scaffold24	5601468	A	G	0.401235	0.32074	0.277778
SNP1421	scaffold24	5605447	C	T	0.438961	0.342617	0.325301
SNP1422	scaffold24	5752674	T	A	0.403629	0.322171	0.280488
SNP1423	scaffold24	5921998	T	C	0.453525	0.350682	0.347561
SNP1424	scaffold24	5940064	T	C	0.285932	0.245053	0.17284
SNP1425	scaffold24	6177836	A	C	0.495123	0.372549	0.450617
SNP1426	scaffold24	6554736	G	T	0.42854	0.336716	0.310976
SNP1427	scaffold24	6666098	C	A	0.498095	0.374046	0.469136
SNP1428	scaffold24	6677268	T	C	0.406645	0.323965	0.283951
SNP1429	scaffold25	366059	C	T	0.5	0.375	0.5
SNP1430	scaffold25	366562	C	T	0.499922	0.374961	0.49375
SNP1431	scaffold25	366572	A	G	0.499922	0.374961	0.49375
SNP1432	scaffold25	366582	C	T	0.499922	0.374961	0.49375
SNP1433	scaffold25	366605	C	T	0.499688	0.374844	0.4875
SNP1434	scaffold25	366642	A	G	0.5	0.375	0.5
SNP1435	scaffold25	366672	A	G	0.5	0.375	0.5
SNP1436	scaffold25	366711	G	A	0.5	0.375	0.5
SNP1437	scaffold25	366719	A	G	0.5	0.375	0.5
SNP1438	scaffold25	510072	C	A	0.497188	0.37359	0.4625
SNP1439	scaffold25	510082	G	A	0.48	0.3648	0.4
SNP1440	scaffold25	510104	T	A	0.28875	0.247062	0.175
SNP1441	scaffold25	510184	G	C	0.3982	0.318919	0.27439
SNP1442	scaffold25	510223	A	C	0.393047	0.315804	0.26875
SNP1443	scaffold25	523566	C	A	0.49971	0.374855	0.487952
SNP1444	scaffold25	523567	C	G	0.49971	0.374855	0.487952
SNP1445	scaffold25	523571	A	T	0.49971	0.374855	0.487952
SNP1446	scaffold25	523638	T	C	0.389607	0.31371	0.26506
SNP1447	scaffold25	523642	T	C	0.499927	0.374964	0.493976
SNP1448	scaffold25	523655	T	C	0.499927	0.374964	0.493976
SNP1449	scaffold25	523659	T	C	0.473799	0.361556	0.385542
SNP1450	scaffold25	523669	G	C	0.499927	0.374964	0.493976
SNP1451	scaffold25	523813	A	G	0.458194	0.353223	0.355422
SNP1452	scaffold25	523883	C	T	0.493672	0.371816	0.44375
SNP1453	scaffold25	523951	A	C	0.448483	0.347915	0.339506
SNP1454	scaffold25	919099	C	T	0.48	0.3648	0.4
SNP1455	scaffold25	937842	T	A	0.5	0.375	0.5
SNP1456	scaffold25	937851	A	G	0.5	0.375	0.5
SNP1457	scaffold25	937893	C	G	0.425679	0.335077	0.307229
SNP1458	scaffold25	1013277	G	A	0.495241	0.372609	0.45122
SNP1459	scaffold25	1013282	A	G	0.480491	0.365055	0.401235
SNP1460	scaffold25	1013314	C	T	0.328673	0.27466	0.207317
SNP1461	scaffold25	1013425	G	A	0.23472	0.207174	0.135802
SNP1462	scaffold25	1027220	G	A	0.386898	0.312053	0.262195
SNP1463	scaffold25	1210286	A	T	0.499347	0.374673	0.481928
SNP1464	scaffold25	1210289	G	C	0.368828	0.300811	0.243902
SNP1465	scaffold25	1210305	C	T	0.44709	0.347145	0.337349
SNP1466	scaffold25	1210364	C	T	0.45237	0.350051	0.345679
SNP1467	scaffold25	1210657	C	T	0.499922	0.374961	0.49375
SNP1468	scaffold25	1443134	G	T	0.303745	0.257615	0.186747
SNP1469	scaffold25	1542244	C	T	0.441701	0.344151	0.329268
SNP1470	scaffold25	1624456	G	A	0.487121	0.368477	0.419753
SNP1471	scaffold25	1987772	A	T	0.496266	0.373126	0.45679
SNP1472	scaffold25	1987779	A	G	0.493977	0.37197	0.445122
SNP1473	scaffold25	1987813	C	T	0.335738	0.279378	0.213415
SNP1474	scaffold25	2450401	C	T	0.443047	0.344902	0.33125
SNP1475	scaffold25	2450417	G	T	0.176086	0.160583	0.097561
SNP1476	scaffold25	2564108	T	C	0.499924	0.374962	0.493827
SNP1477	scaffold25	2564110	A	T	0.498095	0.374046	0.469136
SNP1478	scaffold25	2564270	C	T	0.498781	0.37439	0.475309
SNP1479	scaffold26	275828	T	C	0.49875	0.374374	0.475
SNP1480	scaffold26	572629	G	A	0.459686	0.35403	0.358025
SNP1481	scaffold26	646146	A	G	0.499347	0.374673	0.481928
SNP1482	scaffold26	646147	T	A	0.499347	0.374673	0.481928
SNP1483	scaffold26	1484241	G	A	0.479025	0.364292	0.39759
SNP1484	scaffold26	1669088	A	G	0.362507	0.296802	0.237805
SNP1485	scaffold26	1689751	C	T	0.5	0.375	0.5
SNP1486	scaffold26	1690074	C	A	0.5	0.375	0.5
SNP1487	scaffold26	1690094	C	G	0.5	0.375	0.5
SNP1488	scaffold26	1690095	T	A	0.5	0.375	0.5
SNP1489	scaffold26	1690096	C	A	0.5	0.375	0.5
SNP1490	scaffold26	1690123	C	T	0.5	0.375	0.5
SNP1491	scaffold26	1690279	T	A	0.5	0.375	0.5
SNP1492	scaffold26	1690336	C	A	0.314099	0.26477	0.195122
SNP1493	scaffold26	1690372	G	A	0.5	0.375	0.5
SNP1494	scaffold26	1709273	C	T	0.469517	0.359294	0.376543
SNP1495	scaffold26	1712492	T	C	0.448483	0.347915	0.339506
SNP1496	scaffold26	1895314	G	A	0.386898	0.312053	0.262195
SNP1497	scaffold26	2116486	A	G	0.491002	0.370461	0.432927
SNP1498	scaffold26	2288062	C	A	0.328673	0.27466	0.207317
SNP1499	scaffold26	2565883	T	G	0.489549	0.36972	0.427711
SNP1500	scaffold26	2622937	C	T	0.469517	0.359294	0.376543
SNP1501	scaffold26	2697521	A	C	0.480964	0.365301	0.402439
SNP1502	scaffold26	2784404	T	G	0.499927	0.374964	0.493976
SNP1503	scaffold26	2784416	A	C	0.288358	0.246783	0.174699
SNP1504	scaffold26	2784512	A	G	0.496444	0.373215	0.457831
SNP1505	scaffold26	2784672	A	G	0.499926	0.374963	0.493902
SNP1506	scaffold26	2784681	C	T	0.499926	0.374963	0.493902
SNP1507	scaffold26	2784682	A	G	0.499926	0.374963	0.493902
SNP1508	scaffold26	2784710	G	C	0.499926	0.374963	0.493902
SNP1509	scaffold26	2784723	A	G	0.498095	0.374046	0.469136
SNP1510	scaffold26	2784726	A	G	0.475907	0.362663	0.390244
SNP1511	scaffold26	2784903	G	C	0.178022	0.162176	0.0987654
SNP1512	scaffold26	2784907	G	A	0.498095	0.374046	0.469136
SNP1513	scaffold26	2784909	A	G	0.187852	0.170208	0.104938
SNP1514	scaffold26	2788204	C	T	0.471797	0.360501	0.38125
SNP1515	scaffold26	2788355	A	T	0.497323	0.373658	0.463415
SNP1516	scaffold26	2788364	G	C	0.497323	0.373658	0.463415
SNP1517	scaffold26	2788395	A	T	0.499926	0.374963	0.493902
SNP1518	scaffold26	2874330	T	C	0.475907	0.362663	0.390244
SNP1519	scaffold26	2923153	G	T	0.498141	0.374069	0.469512
SNP1520	scaffold26	3000923	G	A	0.499347	0.374673	0.481928
SNP1521	scaffold26	3105832	T	A	0.493827	0.371895	0.444444
SNP1522	scaffold26	3159108	T	A	0.395671	0.317393	0.271605
SNP1523	scaffold26	3159112	T	A	0.395671	0.317393	0.271605
SNP1524	scaffold27	54062	A	T	0.5	0.375	0.5
SNP1525	scaffold27	348912	G	A	0.303745	0.257615	0.186747
SNP1526	scaffold27	348913	A	G	0.443098	0.34493	0.331325
SNP1527	scaffold27	348925	A	G	0.420961	0.332357	0.301205
SNP1528	scaffold27	348943	C	G	0.5	0.375	0.5
SNP1529	scaffold27	348952	G	A	0.296124	0.252279	0.180723
SNP1530	scaffold27	349034	C	T	0.288358	0.246783	0.174699
SNP1531	scaffold27	349035	T	A	0.288358	0.246783	0.174699
SNP1532	scaffold27	363186	T	A	0.386898	0.312053	0.262195
SNP1533	scaffold27	363192	G	A	0.375	0.304688	0.25
SNP1534	scaffold27	404280	C	G	0.498095	0.374046	0.469136
SNP1535	scaffold27	404332	C	A	0.37197	0.302789	0.246988
SNP1536	scaffold27	410680	G	A	0.238714	0.210222	0.138554
SNP1537	scaffold27	410688	G	A	0.389607	0.31371	0.26506
SNP1538	scaffold27	410769	G	A	0.23472	0.207174	0.135802
SNP1539	scaffold27	441118	G	A	0.214158	0.191226	0.121951
SNP1540	scaffold27	441205	C	G	0.214158	0.191226	0.121951
SNP1541	scaffold27	441225	A	T	0.296124	0.252279	0.180723
SNP1542	scaffold27	441234	T	C	0.353027	0.290713	0.228916
SNP1543	scaffold27	441259	A	G	0.266805	0.231213	0.158537
SNP1544	scaffold27	475099	T	C	0.352462	0.290347	0.228395
SNP1545	scaffold27	475121	C	T	0.477976	0.363745	0.395062
SNP1546	scaffold27	475124	A	G	0.352462	0.290347	0.228395
SNP1547	scaffold27	475168	C	T	0.46401	0.356357	0.365854
SNP1548	scaffold27	475173	G	A	0.298929	0.25425	0.182927
SNP1549	scaffold27	475222	T	A	0.178022	0.162176	0.0987654
SNP1550	scaffold27	475223	C	T	0.463115	0.355877	0.364198
SNP1551	scaffold27	484658	A	T	0.495355	0.372667	0.451807
SNP1552	scaffold27	484663	T	C	0.377994	0.306554	0.253012
SNP1553	scaffold27	484674	C	A	0.342653	0.283948	0.219512
SNP1554	scaffold27	484676	A	T	0.377994	0.306554	0.253012
SNP1555	scaffold27	484836	G	T	0.480491	0.365055	0.401235
SNP1556	scaffold27	765206	G	A	0.433076	0.339298	0.317073
SNP1557	scaffold27	804435	A	G	0.293934	0.250735	0.179012
SNP1558	scaffold27	938226	A	G	0.306588	0.25959	0.189024
SNP1559	scaffold27	959347	T	C	0.339672	0.281983	0.216867
SNP1560	scaffold27	1757346	C	T	0.423855	0.334028	0.304878
SNP1561	scaffold27	1788233	C	T	0.389956	0.313923	0.265432
SNP1562	scaffold27	1788243	G	T	0.365569	0.298749	0.240741
SNP1563	scaffold27	1788245	T	A	0.395671	0.317393	0.271605
SNP1564	scaffold27	1788258	G	A	0.473156	0.361218	0.384146
SNP1565	scaffold27	1909954	T	C	0.482853	0.36628	0.407407
SNP1566	scaffold27	2024122	G	A	0.466392	0.357631	0.37037
SNP1567	scaffold27	2094986	G	A	0.458194	0.353223	0.355422
SNP1568	scaffold27	2337695	A	G	0.23472	0.207174	0.135802
SNP1569	scaffold27	2444839	C	T	0.489292	0.369589	0.426829
SNP1570	scaffold27	2655045	T	C	0.283165	0.243074	0.170732
SNP1571	scaffold27	2655126	A	C	0.283165	0.243074	0.170732
SNP1572	scaffold27	2827997	A	G	0.258403	0.225017	0.152439
SNP1573	scaffold28	32297	G	A	0.497387	0.37369	0.463855
SNP1574	scaffold28	32298	G	C	0.497387	0.37369	0.463855
SNP1575	scaffold28	32320	C	T	0.485774	0.367786	0.415663
SNP1576	scaffold28	32324	C	T	0.5	0.375	0.5
SNP1577	scaffold28	32325	C	T	0.223305	0.198372	0.128049
SNP1578	scaffold28	32352	C	T	0.225652	0.200192	0.12963
SNP1579	scaffold28	32367	G	A	0.32	0.2688	0.2
SNP1580	scaffold28	32374	C	T	0.499703	0.374851	0.487805
SNP1581	scaffold28	32376	G	A	0.223305	0.198372	0.128049
SNP1582	scaffold28	32381	A	G	0.318551	0.267814	0.198795
SNP1583	scaffold28	32382	T	C	0.48142	0.365537	0.403614
SNP1584	scaffold28	32384	G	A	0.229932	0.203497	0.13253
SNP1585	scaffold28	32385	A	G	0.434678	0.340206	0.319277
SNP1586	scaffold28	32397	C	T	0.229932	0.203497	0.13253
SNP1587	scaffold28	32408	G	A	0.296124	0.252279	0.180723
SNP1588	scaffold28	32440	G	A	0.443098	0.34493	0.331325
SNP1589	scaffold28	32468	C	T	0.371895	0.302742	0.246914
SNP1590	scaffold28	153463	T	G	0.42854	0.336716	0.310976
SNP1591	scaffold28	451662	A	T	0.352462	0.290347	0.228395
SNP1592	scaffold28	738791	A	G	0.375	0.304688	0.25
SNP1593	scaffold28	958789	T	C	0.197531	0.178022	0.111111
SNP1594	scaffold28	958791	G	A	0.371895	0.302742	0.246914
SNP1595	scaffold28	1299754	G	A	0.185827	0.168561	0.103659
SNP1596	scaffold28	1656051	A	C	0.498141	0.374069	0.469512
SNP1597	scaffold28	2000073	C	T	0.414922	0.328842	0.29375
SNP1598	scaffold28	2026322	A	G	0.420961	0.332357	0.301205
SNP1599	scaffold28	2026323	T	C	0.434678	0.340206	0.319277
SNP1600	scaffold28	2106216	A	T	0.445791	0.346426	0.335366
SNP1601	scaffold28	2332604	A	G	0.269471	0.233164	0.160494
SNP1602	scaffold28	2336345	A	T	0.484687	0.367227	0.4125
SNP1603	scaffold28	2340331	T	C	0.489026	0.369453	0.425926
SNP1604	scaffold28	2402417	A	G	0.225652	0.200192	0.12963
SNP1605	scaffold28	2482947	G	A	0.467992	0.358484	0.373494
SNP1606	scaffold28	2649768	T	C	0.403629	0.322171	0.280488
SNP1607	scaffold28	2663564	G	A	0.21643	0.193009	0.123457
SNP1608	scaffold28	2692676	A	G	0.197531	0.178022	0.111111
SNP1609	scaffold28	2692701	A	C	0.252401	0.220548	0.148148
SNP1610	scaffold28	2752161	C	T	0.5	0.375	0.5
SNP1611	scaffold28	2752168	G	A	0.5	0.375	0.5
SNP1612	scaffold28	2781492	C	T	0.197531	0.178022	0.111111
SNP1613	scaffold28	2781495	G	A	0.499924	0.374962	0.493827
SNP1614	scaffold28	2803061	G	C	0.225652	0.200192	0.12963
SNP1615	scaffold28	2858307	G	A	0.202714	0.182168	0.114458
SNP1616	scaffold28	2858322	T	C	0.193352	0.174659	0.108434
SNP1617	scaffold28	2858430	T	C	0.49881	0.374404	0.47561
SNP1618	scaffold28	2858436	A	G	0.232302	0.20532	0.134146
SNP1619	scaffold28	2858437	G	A	0.423855	0.334028	0.304878
SNP1620	scaffold28	2858712	G	A	0.37197	0.302789	0.246988
SNP1621	scaffold28	2858778	T	C	0.325737	0.272684	0.204819
SNP1622	scaffold28	2858913	A	G	0.494121	0.372043	0.445783
SNP1623	scaffold28	2859781	C	T	0.359486	0.294871	0.23494
SNP1624	scaffold28	2859783	G	A	0.346422	0.286418	0.222892
SNP1625	scaffold28	3040005	C	T	0.5	0.375	0.5
SNP1626	scaffold28	3040020	A	G	0.499927	0.374964	0.493976
SNP1627	scaffold28	3040086	C	T	0.5	0.375	0.5
SNP1628	scaffold28	3040191	T	G	0.5	0.375	0.5
SNP1629	scaffold28	3050668	T	G	0.499924	0.374962	0.493827
SNP1630	scaffold28	3064051	A	G	0.362507	0.296802	0.237805
SNP1631	scaffold28	3064060	C	T	0.5	0.375	0.5
SNP1632	scaffold28	3064097	A	G	0.5	0.375	0.5
SNP1633	scaffold28	3064123	T	C	0.5	0.375	0.5
SNP1634	scaffold28	3064140	T	A	0.5	0.375	0.5
SNP1635	scaffold28	3064160	C	T	0.5	0.375	0.5
SNP1636	scaffold28	3064163	C	G	0.5	0.375	0.5
SNP1637	scaffold28	3064205	C	T	0.499926	0.374963	0.493902
SNP1638	scaffold28	3064229	G	A	0.5	0.375	0.5
SNP1639	scaffold28	3064327	G	A	0.5	0.375	0.5
SNP1640	scaffold28	3064350	A	G	0.5	0.375	0.5
SNP1641	scaffold28	3064384	T	C	0.498047	0.374022	0.46875
SNP1642	scaffold28	3066093	G	C	0.176086	0.160583	0.097561
SNP1643	scaffold29	353724	G	A	0.178022	0.162176	0.0987654
SNP1644	scaffold29	440514	A	C	0.377994	0.306554	0.253012
SNP1645	scaffold29	440586	C	A	0.202714	0.182168	0.114458
SNP1646	scaffold29	497814	C	T	0.255843	0.223115	0.150602
SNP1647	scaffold29	497815	A	T	0.395195	0.317106	0.271084
SNP1648	scaffold29	497848	G	T	0.288358	0.246783	0.174699
SNP1649	scaffold29	497910	G	A	0.470968	0.360063	0.379518
SNP1650	scaffold29	533967	T	C	0.237187	0.209059	0.1375
SNP1651	scaffold29	533997	G	A	0.23472	0.207174	0.135802
SNP1652	scaffold29	953297	C	T	0.421963	0.332937	0.302469
SNP1653	scaffold29	1516576	G	A	0.456104	0.352089	0.351852
SNP1654	scaffold29	1553685	C	T	0.457168	0.352667	0.353659
SNP1655	scaffold29	1821695	A	T	0.266805	0.231213	0.158537
SNP1656	scaffold29	2249916	C	T	0.401859	0.321113	0.278481
SNP1657	scaffold29	2250332	C	T	0.288358	0.246783	0.174699
SNP1658	scaffold29	2250361	T	G	0.470968	0.360063	0.379518
SNP1659	scaffold29	2347997	G	A	0.443098	0.34493	0.331325
SNP1660	scaffold29	2347998	C	T	0.464872	0.356819	0.36747
SNP1661	scaffold30	24644	C	T	0.420961	0.332357	0.301205
SNP1662	scaffold30	24679	A	G	0.37197	0.302789	0.246988
SNP1663	scaffold30	24714	C	T	0.457168	0.352667	0.353659
SNP1664	scaffold30	24927	G	A	0.461605	0.355066	0.361446
SNP1665	scaffold30	24928	C	T	0.202714	0.182168	0.114458
SNP1666	scaffold30	24943	G	A	0.303745	0.257615	0.186747
SNP1667	scaffold30	24950	A	G	0.211932	0.189474	0.120482
SNP1668	scaffold30	24955	T	C	0.389607	0.31371	0.26506
SNP1669	scaffold30	24971	G	A	0.353027	0.290713	0.228916
SNP1670	scaffold30	25018	C	T	0.375	0.304688	0.25
SNP1671	scaffold30	25052	A	G	0.5	0.375	0.5
SNP1672	scaffold30	25069	A	C	0.359486	0.294871	0.23494
SNP1673	scaffold30	25079	G	A	0.311221	0.262792	0.192771
SNP1674	scaffold30	25092	C	T	0.383873	0.310194	0.259036
SNP1675	scaffold30	25094	A	G	0.37197	0.302789	0.246988
SNP1676	scaffold30	25160	A	G	0.353027	0.290713	0.228916
SNP1677	scaffold30	25198	A	G	0.499927	0.374964	0.493976
SNP1678	scaffold30	25231	G	C	0.303745	0.257615	0.186747
SNP1679	scaffold30	25240	T	C	0.346422	0.286418	0.222892
SNP1680	scaffold30	25248	A	G	0.479025	0.364292	0.39759
SNP1681	scaffold30	25250	C	T	0.311221	0.262792	0.192771
SNP1682	scaffold30	25274	T	C	0.467992	0.358484	0.373494
SNP1683	scaffold30	25312	C	T	0.332777	0.277407	0.210843
SNP1684	scaffold30	25322	C	T	0.311221	0.262792	0.192771
SNP1685	scaffold30	25337	T	C	0.489549	0.36972	0.427711
SNP1686	scaffold30	25352	G	A	0.339672	0.281983	0.216867
SNP1687	scaffold30	25359	A	G	0.487734	0.368792	0.421687
SNP1688	scaffold30	25386	G	A	0.332777	0.277407	0.210843
SNP1689	scaffold30	25425	G	A	0.494121	0.372043	0.445783
SNP1690	scaffold30	40436	C	T	0.30948	0.261591	0.191358
SNP1691	scaffold30	82980	A	C	0.421963	0.332937	0.302469
SNP1692	scaffold30	117206	G	A	0.332777	0.277407	0.210843
SNP1693	scaffold30	117245	T	C	0.332777	0.277407	0.210843
SNP1694	scaffold30	117256	T	C	0.238714	0.210222	0.138554
SNP1695	scaffold30	117333	T	C	0.41109	0.326593	0.289157
SNP1696	scaffold30	117335	C	T	0.296124	0.252279	0.180723
SNP1697	scaffold30	117375	A	G	0.346422	0.286418	0.222892
SNP1698	scaffold30	132448	A	G	0.420961	0.332357	0.301205
SNP1699	scaffold30	132474	A	G	0.425679	0.335077	0.307229
SNP1700	scaffold30	132518	G	A	0.460663	0.354558	0.359756
SNP1701	scaffold30	629167	G	A	0.30948	0.261591	0.191358
SNP1702	scaffold30	629279	A	G	0.32146	0.269792	0.20122
SNP1703	scaffold30	629285	T	G	0.32146	0.269792	0.20122
SNP1704	scaffold30	629315	C	T	0.324417	0.271794	0.203704
SNP1705	scaffold30	629333	T	G	0.401235	0.32074	0.277778
SNP1706	scaffold30	629364	G	A	0.225652	0.200192	0.12963
SNP1707	scaffold30	694174	G	A	0.298929	0.25425	0.182927
SNP1708	scaffold30	696961	C	A	0.288358	0.246783	0.174699
SNP1709	scaffold30	760905	G	A	0.211932	0.189474	0.120482
SNP1710	scaffold30	761009	G	A	0.238714	0.210222	0.138554
SNP1711	scaffold30	761019	G	A	0.238714	0.210222	0.138554
SNP1712	scaffold30	761033	G	A	0.5	0.375	0.5
SNP1713	scaffold30	775905	G	A	0.269471	0.233164	0.160494
SNP1714	scaffold30	775923	G	T	0.471797	0.360501	0.38125
SNP1715	scaffold30	775941	G	A	0.334688	0.27868	0.2125
SNP1716	scaffold30	775968	T	C	0.296797	0.252753	0.18125
SNP1717	scaffold30	777060	C	T	0.272391	0.235292	0.162651
SNP1718	scaffold30	777107	G	A	0.362507	0.296802	0.237805
SNP1719	scaffold30	778673	G	A	0.238714	0.210222	0.138554
SNP1720	scaffold30	786733	G	A	0.486797	0.368311	0.41875
SNP1721	scaffold30	796362	T	C	0.23472	0.207174	0.135802
SNP1722	scaffold30	796380	C	T	0.455	0.351488	0.35
SNP1723	scaffold30	796421	A	G	0.479025	0.364292	0.39759
SNP1724	scaffold30	796432	A	G	0.479025	0.364292	0.39759
SNP1725	scaffold30	796503	C	T	0.346422	0.286418	0.222892
SNP1726	scaffold30	796506	C	T	0.479025	0.364292	0.39759
SNP1727	scaffold30	796567	G	A	0.327422	0.273819	0.20625
SNP1728	scaffold30	829419	G	A	0.480491	0.365055	0.401235
SNP1729	scaffold30	829438	C	T	0.223305	0.198372	0.128049
SNP1730	scaffold30	831524	A	G	0.499314	0.374657	0.481481
SNP1731	scaffold30	831545	G	A	0.433076	0.339298	0.317073
SNP1732	scaffold30	831601	C	T	0.34942	0.288373	0.22561
SNP1733	scaffold30	831615	A	G	0.5	0.375	0.5
SNP1734	scaffold30	831642	T	C	0.499922	0.374961	0.49375
SNP1735	scaffold30	831656	C	T	0.499297	0.374648	0.48125
SNP1736	scaffold30	831665	T	C	0.401235	0.32074	0.277778
SNP1737	scaffold30	831679	G	A	0.487121	0.368477	0.419753
SNP1738	scaffold30	839648	G	A	0.401235	0.32074	0.277778
SNP1739	scaffold30	848979	G	A	0.470256	0.359686	0.378049
SNP1740	scaffold30	848997	C	T	0.408908	0.325305	0.286585
SNP1741	scaffold30	849058	G	A	0.499926	0.374963	0.493902
SNP1742	scaffold30	869198	T	C	0.5	0.375	0.5
SNP1743	scaffold30	869210	C	T	0.5	0.375	0.5
SNP1744	scaffold30	869278	C	T	0.490779	0.370347	0.432099
SNP1745	scaffold30	869282	T	C	0.5	0.375	0.5
SNP1746	scaffold30	907286	G	A	0.434678	0.340206	0.319277
SNP1747	scaffold30	907309	G	A	0.238714	0.210222	0.138554
SNP1748	scaffold30	909817	A	G	0.5	0.375	0.5
SNP1749	scaffold30	909847	C	T	0.475907	0.362663	0.390244
SNP1750	scaffold30	915520	G	A	0.28875	0.247062	0.175
SNP1751	scaffold30	920979	G	A	0.211932	0.189474	0.120482
SNP1752	scaffold30	921152	A	G	0.482853	0.36628	0.407407
SNP1753	scaffold30	924251	A	T	0.424922	0.334643	0.30625
SNP1754	scaffold30	937069	G	A	0.493827	0.371895	0.444444
SNP1755	scaffold30	940209	G	A	0.266384	0.230903	0.158228
SNP1756	scaffold30	940287	G	A	0.239705	0.210976	0.139241
SNP1757	scaffold30	940426	G	A	0.490306	0.370106	0.43038
SNP1758	scaffold30	944210	C	T	0.499926	0.374963	0.493902
SNP1759	scaffold30	944249	C	T	0.499922	0.374961	0.49375
SNP1760	scaffold30	944251	C	T	0.5	0.375	0.5
SNP1761	scaffold30	946780	C	T	0.229932	0.203497	0.13253
SNP1762	scaffold30	946839	C	T	0.5	0.375	0.5
SNP1763	scaffold30	946861	C	T	0.193352	0.174659	0.108434
SNP1764	scaffold30	952067	A	G	0.275059	0.237231	0.164634
SNP1765	scaffold30	952166	T	C	0.487121	0.368477	0.419753
SNP1766	scaffold30	952233	T	C	0.499703	0.374851	0.487805
SNP1767	scaffold30	952236	G	A	0.485774	0.367786	0.415663
SNP1768	scaffold30	952286	G	A	0.266805	0.231213	0.158537
SNP1769	scaffold30	972687	C	T	0.21643	0.193009	0.123457
SNP1770	scaffold30	980425	G	A	0.491218	0.37057	0.433735
SNP1771	scaffold30	980431	A	G	0.247351	0.21676	0.144578
SNP1772	scaffold30	980486	G	A	0.272391	0.235292	0.162651
SNP1773	scaffold30	981719	G	A	0.430251	0.337693	0.313253
SNP1774	scaffold30	981734	C	T	0.48367	0.366701	0.409639
SNP1775	scaffold30	981738	G	A	0.238714	0.210222	0.138554
SNP1776	scaffold30	981861	A	T	0.272391	0.235292	0.162651
SNP1777	scaffold30	981910	T	A	0.48367	0.366701	0.409639
SNP1778	scaffold30	984369	C	T	0.48142	0.365537	0.403614
SNP1779	scaffold30	984429	A	G	0.5	0.375	0.5
SNP1780	scaffold30	984493	C	T	0.5	0.375	0.5
SNP1781	scaffold30	984632	C	T	0.475309	0.362349	0.388889
SNP1782	scaffold30	987313	G	A	0.487734	0.368792	0.421687
SNP1783	scaffold30	987345	G	A	0.5	0.375	0.5
SNP1784	scaffold30	987443	G	A	0.499926	0.374963	0.493902
SNP1785	scaffold30	988703	T	C	0.389607	0.31371	0.26506
SNP1786	scaffold30	988724	C	T	0.37197	0.302789	0.246988
SNP1787	scaffold30	988795	G	A	0.185827	0.168561	0.103659
SNP1788	scaffold30	998981	G	T	0.331657	0.276659	0.209877
SNP1789	scaffold30	999014	G	A	0.375	0.304688	0.25
SNP1790	scaffold30	999030	C	A	0.368828	0.300811	0.243902
SNP1791	scaffold30	999085	A	G	0.475907	0.362663	0.390244
SNP1792	scaffold30	999095	C	T	0.473156	0.361218	0.384146
SNP1793	scaffold30	1014925	T	C	0.401235	0.32074	0.277778
SNP1794	scaffold30	1015005	T	A	0.389956	0.313923	0.265432
SNP1795	scaffold30	1015006	A	C	0.389956	0.313923	0.265432
SNP1796	scaffold30	1016366	G	C	0.449732	0.348603	0.341463
SNP1797	scaffold30	1025952	A	G	0.368828	0.300811	0.243902
SNP1798	scaffold30	1025959	G	A	0.485425	0.367606	0.414634
SNP1799	scaffold30	1026001	G	A	0.489026	0.369453	0.425926
SNP1800	scaffold30	1026009	C	G	0.365569	0.298749	0.240741
SNP1801	scaffold30	1038620	C	T	0.375	0.304688	0.25
SNP1802	scaffold30	1052881	C	T	0.381023	0.308434	0.256098
SNP1803	scaffold30	1052889	C	G	0.433076	0.339298	0.317073
SNP1804	scaffold30	1052960	T	A	0.195419	0.176325	0.109756
SNP1805	scaffold30	1052986	C	T	0.368828	0.300811	0.243902
SNP1806	scaffold30	1053002	C	T	0.34942	0.288373	0.22561
SNP1807	scaffold30	1053003	G	A	0.41701	0.330061	0.296296
SNP1808	scaffold30	1053075	T	G	0.403629	0.322171	0.280488
SNP1809	scaffold30	1053136	C	T	0.431413	0.338354	0.314815
SNP1810	scaffold30	1060509	C	T	0.440253	0.343342	0.32716
SNP1811	scaffold30	1060616	T	A	0.21643	0.193009	0.123457
SNP1812	scaffold30	1060738	C	T	0.444444	0.345679	0.333333
SNP1813	scaffold30	1281559	C	T	0.497323	0.373658	0.463415
SNP1814	scaffold30	1281759	T	C	0.487433	0.368638	0.420732
SNP1815	scaffold30	1290222	T	C	0.5	0.375	0.5
SNP1816	scaffold30	1761334	T	C	0.280447	0.241122	0.168675
SNP1817	scaffold30	1761343	A	G	0.283165	0.243074	0.170732
SNP1818	scaffold30	1971859	G	A	0.48	0.3648	0.4
SNP1819	scaffold30	2034749	C	T	0.46401	0.356357	0.365854
SNP1820	scaffold30	2136290	G	T	0.499924	0.374962	0.493827
SNP1821	scaffold30	2265519	T	C	0.450936	0.349265	0.343373
SNP1822	scaffold30	2590961	G	A	0.453525	0.350682	0.347561
SNP1823	scaffold30	2605945	C	T	0.498141	0.374069	0.469512
SNP1824	scaffold30	2606324	T	G	0.211932	0.189474	0.120482
SNP1825	scaffold30	2606415	G	T	0.261012	0.226948	0.154321
SNP1826	scaffold30	3052822	C	T	0.225652	0.200192	0.12963
SNP1827	scaffold30	3054075	G	A	0.474687	0.362023	0.3875
SNP1828	scaffold30	3054110	G	A	0.225652	0.200192	0.12963
SNP1829	scaffold30	3055002	C	T	0.365801	0.298896	0.240964
SNP1830	scaffold30	3055024	C	T	0.359486	0.294871	0.23494
SNP1831	scaffold30	3055026	G	A	0.325737	0.272684	0.204819
SNP1832	scaffold30	3087975	T	A	0.444444	0.345679	0.333333
SNP1833	scaffold30	3142569	A	T	0.375	0.304688	0.25
SNP1834	scaffold30	3174940	C	T	0.449732	0.348603	0.341463
SNP1835	scaffold30	3174984	T	G	0.356038	0.292657	0.231707
SNP1836	scaffold30	3602968	A	G	0.429688	0.337372	0.3125
SNP1837	scaffold31	14227	C	T	0.214158	0.191226	0.121951
SNP1838	scaffold31	16689	G	A	0.306588	0.25959	0.189024
SNP1839	scaffold31	16712	A	G	0.306588	0.25959	0.189024
SNP1840	scaffold31	17682	G	A	0.426764	0.3357	0.308642
SNP1841	scaffold31	17693	C	T	0.401235	0.32074	0.277778
SNP1842	scaffold31	167052	A	G	0.362507	0.296802	0.237805
SNP1843	scaffold31	514428	G	A	0.225652	0.200192	0.12963
SNP1844	scaffold31	1080133	G	A	0.389956	0.313923	0.265432
SNP1845	scaffold31	1136809	G	T	0.492564	0.371254	0.439024
SNP1846	scaffold31	1136815	A	C	0.241151	0.212074	0.140244
SNP1847	scaffold31	1681498	T	C	0.298929	0.25425	0.182927
SNP1848	scaffold31	1946460	G	A	0.381172	0.308526	0.25625
SNP1849	scaffold31	1946464	G	A	0.375	0.304688	0.25
SNP1850	scaffold31	1946467	A	G	0.375	0.304688	0.25
SNP1851	scaffold31	1946471	G	A	0.375	0.304688	0.25
SNP1852	scaffold31	2440922	C	G	0.187852	0.170208	0.104938
SNP1853	scaffold32	170128	G	C	0.42	0.3318	0.3
SNP1854	scaffold32	170203	G	A	0.499695	0.374848	0.487654
SNP1855	scaffold32	170237	C	T	0.499924	0.374962	0.493827
SNP1856	scaffold32	201520	A	G	0.437463	0.341776	0.323171
SNP1857	scaffold32	1103712	C	G	0.298929	0.25425	0.182927
SNP1858	scaffold32	1103723	T	G	0.291121	0.248746	0.176829
SNP1859	scaffold32	1103729	A	C	0.232302	0.20532	0.134146
SNP1860	scaffold32	1220760	G	A	0.440253	0.343342	0.32716
SNP1861	scaffold32	1234614	A	G	0.414922	0.328842	0.29375
SNP1862	scaffold32	1261153	A	T	0.469517	0.359294	0.376543
SNP1863	scaffold32	1278909	G	C	0.352462	0.290347	0.228395
SNP1864	scaffold32	1292612	G	A	0.472489	0.360866	0.382716
SNP1865	scaffold32	1292652	C	A	0.475309	0.362349	0.388889
SNP1866	scaffold32	1292657	C	A	0.475309	0.362349	0.388889
SNP1867	scaffold32	1292678	A	G	0.487433	0.368638	0.420732
SNP1868	scaffold32	1292792	C	T	0.482853	0.36628	0.407407
SNP1869	scaffold32	1414077	C	T	0.499297	0.374648	0.48125
SNP1870	scaffold32	1414109	A	C	0.189922	0.171887	0.10625
SNP1871	scaffold32	1414116	G	T	0.499297	0.374648	0.48125
SNP1872	scaffold32	1414130	C	T	0.467954	0.358463	0.373418
SNP1873	scaffold32	1418064	C	A	0.368828	0.300811	0.243902
SNP1874	scaffold32	1418070	G	A	0.368828	0.300811	0.243902
SNP1875	scaffold32	1418925	T	G	0.498839	0.374419	0.475904
SNP1876	scaffold32	1515005	T	G	0.359486	0.294871	0.23494
SNP1877	scaffold32	1970469	T	G	0.449732	0.348603	0.341463
SNP1878	scaffold33	16798	A	G	0.5	0.375	0.5
SNP1879	scaffold33	16804	C	T	0.275059	0.237231	0.164634
SNP1880	scaffold33	16810	A	G	0.5	0.375	0.5
SNP1881	scaffold33	16811	G	A	0.298929	0.25425	0.182927
SNP1882	scaffold33	16833	G	A	0.5	0.375	0.5
SNP1883	scaffold33	16861	T	C	0.275059	0.237231	0.164634
SNP1884	scaffold33	16868	G	A	0.275059	0.237231	0.164634
SNP1885	scaffold33	16877	C	T	0.283165	0.243074	0.170732
SNP1886	scaffold33	16895	A	G	0.437463	0.341776	0.323171
SNP1887	scaffold33	16896	C	T	0.283165	0.243074	0.170732
SNP1888	scaffold33	16901	C	A	0.306588	0.25959	0.189024
SNP1889	scaffold33	16919	G	A	0.283165	0.243074	0.170732
SNP1890	scaffold33	502242	A	G	0.456104	0.352089	0.351852
SNP1891	scaffold33	922924	C	T	0.311221	0.262792	0.192771
SNP1892	scaffold33	1083035	A	G	0.49971	0.374855	0.487952
SNP1893	scaffold33	1101888	T	A	0.435909	0.340901	0.320988
SNP1894	scaffold33	1343185	G	A	0.459686	0.35403	0.358025
SNP1895	scaffold33	1396494	G	A	0.346422	0.286418	0.222892
SNP1896	scaffold33	1420883	G	A	0.395671	0.317393	0.271605
SNP1897	scaffold33	1420886	G	A	0.261012	0.226948	0.154321
SNP1898	scaffold34	128519	C	T	0.462187	0.355379	0.3625
SNP1899	scaffold34	128520	C	A	0.462187	0.355379	0.3625
SNP1900	scaffold34	259611	T	G	0.46401	0.356357	0.365854
SNP1901	scaffold34	259624	A	G	0.457168	0.352667	0.353659
SNP1902	scaffold34	683909	A	G	0.492188	0.371063	0.4375
SNP1903	scaffold34	722175	A	G	0.46401	0.356357	0.365854
SNP1904	scaffold34	836250	G	A	0.45237	0.350051	0.345679
SNP1905	scaffold34	836252	T	C	0.45237	0.350051	0.345679
SNP1906	scaffold34	926878	C	T	0.448483	0.347915	0.339506
SNP1907	scaffold34	1371255	C	T	0.419021	0.331232	0.29878
SNP1908	scaffold34	1371285	A	G	0.41701	0.330061	0.296296
SNP1909	scaffold34	1504406	C	T	0.41701	0.330061	0.296296
SNP1910	scaffold34	1523701	A	G	0.448483	0.347915	0.339506
SNP1911	scaffold34	1629101	T	A	0.359092	0.294618	0.234568
SNP1912	scaffold34	2121963	G	A	0.454638	0.35129	0.349398
SNP1913	scaffold34	2276099	T	A	0.480491	0.365055	0.401235
SNP1914	scaffold35	27544	C	T	0.496266	0.373126	0.45679
SNP1915	scaffold35	27625	T	C	0.493827	0.371895	0.444444
SNP1916	scaffold35	27669	T	C	0.494121	0.372043	0.445783
SNP1917	scaffold35	29721	A	G	0.453525	0.350682	0.347561
SNP1918	scaffold35	29744	G	A	0.5	0.375	0.5
SNP1919	scaffold35	29749	A	G	0.5	0.375	0.5
SNP1920	scaffold35	29763	G	A	0.5	0.375	0.5
SNP1921	scaffold35	29789	T	C	0.403629	0.322171	0.280488
SNP1922	scaffold35	29817	A	G	0.5	0.375	0.5
SNP1923	scaffold35	277644	T	C	0.445791	0.346426	0.335366
SNP1924	scaffold35	457235	G	C	0.46401	0.356357	0.365854
SNP1925	scaffold35	457275	A	G	0.464872	0.356819	0.36747
SNP1926	scaffold35	459020	A	G	0.473799	0.361556	0.385542
SNP1927	scaffold35	459024	C	G	0.473799	0.361556	0.385542
SNP1928	scaffold35	459033	T	A	0.264189	0.229291	0.156627
SNP1929	scaffold35	459106	G	A	0.318551	0.267814	0.198795
SNP1930	scaffold35	459111	T	G	0.473799	0.361556	0.385542
SNP1931	scaffold35	459159	T	C	0.470968	0.360063	0.379518
SNP1932	scaffold35	459261	T	C	0.470968	0.360063	0.379518
SNP1933	scaffold35	459342	A	G	0.275059	0.237231	0.164634
SNP1934	scaffold35	459394	G	C	0.32146	0.269792	0.20122
SNP1935	scaffold35	459427	C	T	0.466392	0.357631	0.37037
SNP1936	scaffold35	459541	A	G	0.473799	0.361556	0.385542
SNP1937	scaffold35	459549	C	A	0.473799	0.361556	0.385542
SNP1938	scaffold35	628816	G	A	0.221004	0.196583	0.126506
SNP1939	scaffold35	1081302	G	A	0.283165	0.243074	0.170732
SNP1940	scaffold35	1402040	C	A	0.5	0.375	0.5
SNP1941	scaffold35	1402042	G	A	0.291121	0.248746	0.176829
SNP1942	scaffold35	1402048	A	G	0.5	0.375	0.5
SNP1943	scaffold35	1402147	G	A	0.5	0.375	0.5
SNP1944	scaffold35	1402149	C	T	0.475907	0.362663	0.390244
SNP1945	scaffold35	1402160	C	T	0.483269	0.366494	0.408537
SNP1946	scaffold35	1402188	C	T	0.499926	0.374963	0.493902
SNP1947	scaffold35	1402202	T	G	0.470256	0.359686	0.378049
SNP1948	scaffold35	1413385	A	G	0.430251	0.337693	0.313253
SNP1949	scaffold35	1413549	T	C	0.443098	0.34493	0.331325
SNP1950	scaffold35	1413552	C	G	0.443098	0.34493	0.331325
SNP1951	scaffold36	210522	G	C	0.187852	0.170208	0.104938
SNP1952	scaffold36	348008	C	A	0.472489	0.360866	0.382716
SNP1953	scaffold36	358798	T	C	0.423855	0.334028	0.304878
SNP1954	scaffold36	358808	C	T	0.365569	0.298749	0.240741
SNP1955	scaffold36	589742	A	C	0.498047	0.374022	0.46875
SNP1956	scaffold36	589753	G	C	0.362187	0.296598	0.2375
SNP1957	scaffold36	591100	A	G	0.325737	0.272684	0.204819
SNP1958	scaffold36	695636	A	C	0.467992	0.358484	0.373494
SNP1959	scaffold36	857667	T	C	0.365569	0.298749	0.240741
SNP1960	scaffold36	1195147	C	T	0.445791	0.346426	0.335366
SNP1961	scaffold36	1421636	C	G	0.463115	0.355877	0.364198
SNP1962	scaffold36	1530399	T	A	0.23472	0.207174	0.135802
SNP1963	scaffold36	1536996	A	C	0.472489	0.360866	0.382716
SNP1964	scaffold36	1657510	G	A	0.298929	0.25425	0.182927
SNP1965	scaffold36	1810643	T	C	0.438961	0.342617	0.325301
SNP1966	scaffold36	2170480	T	C	0.46875	0.358887	0.375
SNP1967	scaffold36	2170490	C	T	0.471797	0.360501	0.38125
SNP1968	scaffold36	2170496	T	A	0.471797	0.360501	0.38125
SNP1969	scaffold37	9308	T	C	0.487433	0.368638	0.420732
SNP1970	scaffold37	9310	A	G	0.3982	0.318919	0.27439
SNP1971	scaffold37	9347	C	A	0.386898	0.312053	0.262195
SNP1972	scaffold37	9420	G	A	0.499331	0.374665	0.481707
SNP1973	scaffold37	11653	G	A	0.421963	0.332937	0.302469
SNP1974	scaffold37	11669	C	T	0.421963	0.332937	0.302469
SNP1975	scaffold37	11670	C	A	0.421963	0.332937	0.302469
SNP1976	scaffold37	11729	T	C	0.411904	0.327071	0.290123
SNP1977	scaffold37	11847	A	G	0.441701	0.344151	0.329268
SNP1978	scaffold37	12643	T	A	0.434297	0.33999	0.31875
SNP1979	scaffold37	65539	C	T	0.202714	0.182168	0.114458
SNP1980	scaffold37	65551	T	A	0.443098	0.34493	0.331325
SNP1981	scaffold37	237524	G	A	0.277778	0.239198	0.166667
SNP1982	scaffold37	237528	G	T	0.277778	0.239198	0.166667
SNP1983	scaffold37	286957	T	C	0.312422	0.263618	0.19375
SNP1984	scaffold37	391043	A	G	0.475309	0.362349	0.388889
SNP1985	scaffold37	949552	G	A	0.456104	0.352089	0.351852
SNP1986	scaffold37	1056443	C	G	0.469517	0.359294	0.376543
SNP1987	scaffold37	1531472	C	T	0.483269	0.366494	0.408537
SNP1988	scaffold37	1736651	C	G	0.356038	0.292657	0.231707
SNP1989	scaffold37	1796262	T	C	0.463115	0.355877	0.364198
SNP1990	scaffold37	1796264	A	G	0.463115	0.355877	0.364198
SNP1991	scaffold37	1796281	A	T	0.463115	0.355877	0.364198
SNP1992	scaffold38	460494	G	A	0.187852	0.170208	0.104938
SNP1993	scaffold38	511472	T	A	0.283165	0.243074	0.170732
SNP1994	scaffold38	577789	T	C	0.44709	0.347145	0.337349
SNP1995	scaffold38	718762	A	G	0.30948	0.261591	0.191358
SNP1996	scaffold38	1094086	G	A	0.368828	0.300811	0.243902
SNP1997	scaffold38	1157837	A	C	0.491218	0.37057	0.433735
SNP1998	scaffold38	1157949	T	C	0.5	0.375	0.5
[truncated: 642 more rows]
