# Supplementary material for: Assessment of the Genetic Diversity and Population Structure of Rhizophora apiculata Blume (Rhizophoraceae) in Thailand
Source: Biology (Basel). 2022 Oct 1;11(10):1449. doi: 10.3390/biology11101449 (PMC9598538; doi:10.3390/biology11101449)
Supplement: Supplementary file 1 [file biology-11-01449-s001.zip › Table_S4.xlsx]

## Sheet: Table S4
Table S4. Summary of genetic diversity parameters of two genetic clusters in 82 R. apiculata accessions based on 2,640 SNPs.
Notes: N: Sample Size, Ne: Number of Effective Alleles, I: Information Index, Ho: Observed Heterozygosity, He: Expected, uHe: Unbiased Expected Heterozygosity, and F: Fixation Index
Population	Region	SNP	N	Ne	I	Ho	He	uHe	F
Cluster1	Gulf of Thailand	SNP1	53	1.33794	0.502932	0.0566038	0.252581	0.254987	0.775899
Cluster1	Gulf of Thailand	SNP2	53	1.43867	0.562496	0.169811	0.304913	0.307817	0.443082
Cluster1	Gulf of Thailand	SNP3	53	2.01579	0.758899	0.811321	0.503916	0.508715	-0.610032
Cluster1	Gulf of Thailand	SNP4	53	1.32907	0.463261	0.245283	0.247597	0.249955	0.00934579
Cluster1	Gulf of Thailand	SNP5	53	2.02816	0.762012	0.830189	0.506942	0.51177	-0.63764
Cluster1	Gulf of Thailand	SNP6	53	1.45469	0.545639	0.339623	0.312567	0.315544	-0.0865604
Cluster1	Gulf of Thailand	SNP7	53	2.04887	0.767123	0.867925	0.511926	0.516801	-0.69541
Cluster1	Gulf of Thailand	SNP8	53	1.18398	0.29059	0.0943396	0.155393	0.156873	0.392898
Cluster1	Gulf of Thailand	SNP9	53	1.2806	0.424808	0.132075	0.219117	0.221204	0.397238
Cluster1	Gulf of Thailand	SNP10	53	1.93591	0.737668	0.415094	0.483446	0.48805	0.141384
Cluster1	Gulf of Thailand	SNP11	53	1.16218	0.267568	0.113208	0.139551	0.140881	0.188776
Cluster1	Gulf of Thailand	SNP12	53	2.09081	0.839175	0.433962	0.521716	0.526685	0.168202
Cluster1	Gulf of Thailand	SNP13	53	2.11362	0.818579	0.830189	0.526878	0.531896	-0.575676
Cluster1	Gulf of Thailand	SNP14	53	1.07914	0.186837	0.0377358	0.0733357	0.0740341	0.485437
Cluster1	Gulf of Thailand	SNP15	53	1.71176	0.665102	0.339623	0.415806	0.419766	0.183219
Cluster1	Gulf of Thailand	SNP16	53	1.81343	0.640785	0.679245	0.448558	0.45283	-0.514286
Cluster1	Gulf of Thailand	SNP17	53	1.07831	0.160681	0.0754717	0.0726237	0.0733154	-0.0392157
Cluster1	Gulf of Thailand	SNP18	53	1.30956	0.46933	0.150943	0.236383	0.238634	0.361446
Cluster1	Gulf of Thailand	SNP19	53	1.2061	0.312465	0.150943	0.170879	0.172507	0.116667
Cluster1	Gulf of Thailand	SNP20	53	1.80876	0.699196	0.415094	0.447134	0.451393	0.0716561
Cluster1	Gulf of Thailand	SNP21	53	1.80876	0.699196	0.415094	0.447134	0.451393	0.0716561
Cluster1	Gulf of Thailand	SNP22	53	1.50617	0.573915	0.226415	0.336063	0.339263	0.326271
Cluster1	Gulf of Thailand	SNP23	53	1.22852	0.333296	0.207547	0.186009	0.187781	-0.115789
Cluster1	Gulf of Thailand	SNP24	53	1.68658	0.655449	0.0943396	0.407084	0.410961	0.768255
Cluster1	Gulf of Thailand	SNP25	53	1.66115	0.645325	0.377358	0.398006	0.401797	0.0518784
Cluster1	Gulf of Thailand	SNP26	53	1.73663	0.674293	0.358491	0.424172	0.428212	0.154847
Cluster1	Gulf of Thailand	SNP27	53	1.22852	0.333296	0.0943396	0.186009	0.187781	0.492823
Cluster1	Gulf of Thailand	SNP28	53	1.78519	0.691331	0.358491	0.439836	0.444025	0.184945
Cluster1	Gulf of Thailand	SNP29	53	1.49019	0.510689	0.339623	0.328943	0.332075	-0.0324675
Cluster1	Gulf of Thailand	SNP30	53	1.46569	0.497776	0.283019	0.317729	0.320755	0.109244
Cluster1	Gulf of Thailand	SNP31	53	1.53204	0.587165	0.283019	0.347277	0.350584	0.185033
Cluster1	Gulf of Thailand	SNP32	53	1.53204	0.587165	0.283019	0.347277	0.350584	0.185033
Cluster1	Gulf of Thailand	SNP33	53	1.12136	0.253548	0.0377358	0.108224	0.109254	0.651316
Cluster1	Gulf of Thailand	SNP34	53	1.12136	0.253548	0.0377358	0.108224	0.109254	0.651316
Cluster1	Gulf of Thailand	SNP35	53	1.48037	0.560081	0.283019	0.324493	0.327583	0.127811
Cluster1	Gulf of Thailand	SNP36	53	1.99361	0.691544	0.566038	0.498398	0.503145	-0.135714
Cluster1	Gulf of Thailand	SNP37	53	1.98867	0.690296	0.54717	0.497152	0.501887	-0.100609
Cluster1	Gulf of Thailand	SNP38	53	1.76389	0.716794	0.245283	0.433072	0.437197	0.433621
Cluster1	Gulf of Thailand	SNP39	53	1.09877	0.190096	0.0566038	0.0898896	0.0907457	0.370297
Cluster1	Gulf of Thailand	SNP40	53	2.01579	0.758899	0.433962	0.503916	0.508715	0.13882
Cluster1	Gulf of Thailand	SNP41	53	1.32907	0.463261	0.0943396	0.247597	0.249955	0.618979
Cluster1	Gulf of Thailand	SNP42	53	1.63599	0.577354	0.415094	0.38875	0.392453	-0.0677656
Cluster1	Gulf of Thailand	SNP43	53	1.09877	0.190096	0.0566038	0.0898896	0.0907457	0.370297
Cluster1	Gulf of Thailand	SNP44	53	1.25682	0.404176	0.0754717	0.204343	0.206289	0.630662
Cluster1	Gulf of Thailand	SNP45	53	2.08848	0.812609	0.415094	0.521182	0.526146	0.203552
Cluster1	Gulf of Thailand	SNP46	53	1.25122	0.353169	0.113208	0.200783	0.202695	0.43617
Cluster1	Gulf of Thailand	SNP47	53	1.21025	0.359673	0.0377358	0.173727	0.175382	0.782787
Cluster1	Gulf of Thailand	SNP48	53	1.22852	0.333296	0.0943396	0.186009	0.187781	0.492823
Cluster1	Gulf of Thailand	SNP49	53	1.10006	0.221842	0.0566038	0.0909576	0.0918239	0.377691
Cluster1	Gulf of Thailand	SNP50	53	1.70604	0.604333	0.396226	0.413848	0.41779	0.0425806
Cluster1	Gulf of Thailand	SNP51	53	1.18849	0.344634	0.0566038	0.158597	0.160108	0.643098
Cluster1	Gulf of Thailand	SNP52	53	1.23337	0.382499	0.0566038	0.189213	0.191015	0.700847
Cluster1	Gulf of Thailand	SNP53	53	1.83176	0.706634	0.433962	0.454076	0.458401	0.0442964
Cluster1	Gulf of Thailand	SNP54	53	1.2806	0.424808	0.0943396	0.219117	0.221204	0.569456
Cluster1	Gulf of Thailand	SNP55	53	1.25682	0.404176	0.0754717	0.204343	0.206289	0.630662
Cluster1	Gulf of Thailand	SNP56	53	1.55796	0.599852	0.339623	0.358135	0.361545	0.0516899
Cluster1	Gulf of Thailand	SNP57	53	1.2061	0.312465	0.0754717	0.170879	0.172507	0.558333
Cluster1	Gulf of Thailand	SNP58	53	1.27421	0.372155	0.132075	0.215201	0.217251	0.38627
Cluster1	Gulf of Thailand	SNP59	53	1.25682	0.404176	0.0754717	0.204343	0.206289	0.630662
Cluster1	Gulf of Thailand	SNP60	53	1.18398	0.29059	0.0566038	0.155393	0.156873	0.635739
Cluster1	Gulf of Thailand	SNP61	53	1.18398	0.29059	0.0566038	0.155393	0.156873	0.635739
Cluster1	Gulf of Thailand	SNP62	53	1.16218	0.267568	0.0754717	0.139551	0.140881	0.459184
Cluster1	Gulf of Thailand	SNP63	53	1.11957	0.217519	0.113208	0.1068	0.107817	-0.06
Cluster1	Gulf of Thailand	SNP64	53	1.73717	0.706916	0.301887	0.42435	0.428392	0.288591
Cluster1	Gulf of Thailand	SNP65	53	1.67252	0.702383	0.245283	0.4021	0.40593	0.389996
Cluster1	Gulf of Thailand	SNP66	53	1.67252	0.702383	0.245283	0.4021	0.40593	0.389996
Cluster1	Gulf of Thailand	SNP67	53	1.49216	0.594239	0.169811	0.329833	0.332974	0.485159
Cluster1	Gulf of Thailand	SNP68	53	1.26021	0.425228	0.0754717	0.206479	0.208446	0.634483
Cluster1	Gulf of Thailand	SNP69	53	1.72862	0.612455	0.339623	0.421502	0.425517	0.194257
Cluster1	Gulf of Thailand	SNP70	53	1.55796	0.599852	0.339623	0.358135	0.361545	0.0516899
Cluster1	Gulf of Thailand	SNP71	53	1.7507	0.620153	0.396226	0.4288	0.432884	0.0759651
Cluster1	Gulf of Thailand	SNP72	53	1.27421	0.372155	0.0943396	0.215201	0.217251	0.561621
Cluster1	Gulf of Thailand	SNP73	53	1.2061	0.312465	0.113208	0.170879	0.172507	0.3375
Cluster1	Gulf of Thailand	SNP74	53	1.4169	0.470247	0.245283	0.294233	0.297035	0.166364
Cluster1	Gulf of Thailand	SNP75	53	1.4169	0.470247	0.245283	0.294233	0.297035	0.166364
Cluster1	Gulf of Thailand	SNP76	53	1.4169	0.470247	0.245283	0.294233	0.297035	0.166364
Cluster1	Gulf of Thailand	SNP77	53	1.4169	0.470247	0.207547	0.294233	0.297035	0.294616
Cluster1	Gulf of Thailand	SNP78	53	1.4169	0.470247	0.207547	0.294233	0.297035	0.294616
Cluster1	Gulf of Thailand	SNP79	53	1.46531	0.578718	0.226415	0.317551	0.320575	0.286996
Cluster1	Gulf of Thailand	SNP80	53	1.70604	0.604333	0.283019	0.413848	0.41779	0.316129
Cluster1	Gulf of Thailand	SNP81	53	1.32907	0.463261	0.169811	0.247597	0.249955	0.314162
Cluster1	Gulf of Thailand	SNP82	53	1.14303	0.282775	0.0188679	0.125133	0.126325	0.849218
Cluster1	Gulf of Thailand	SNP83	53	1.26021	0.425228	0.0754717	0.206479	0.208446	0.634483
Cluster1	Gulf of Thailand	SNP84	53	1.0586	0.146803	0.0188679	0.0553578	0.055885	0.659164
Cluster1	Gulf of Thailand	SNP85	53	1.16508	0.310008	0.0754717	0.141687	0.143037	0.467337
Cluster1	Gulf of Thailand	SNP86	53	1.16508	0.310008	0.0754717	0.141687	0.143037	0.467337
Cluster1	Gulf of Thailand	SNP87	53	1.25122	0.353169	0.0754717	0.200783	0.202695	0.624113
Cluster1	Gulf of Thailand	SNP88	53	1.93858	0.773175	0.339623	0.484158	0.488769	0.298529
Cluster1	Gulf of Thailand	SNP89	53	1.87579	0.720261	0.320755	0.466892	0.471339	0.313
Cluster1	Gulf of Thailand	SNP90	53	2.15332	0.827671	0.962264	0.5356	0.540701	-0.79661
Cluster1	Gulf of Thailand	SNP91	53	2.12401	0.820997	0.358491	0.529192	0.534232	0.32257
Cluster1	Gulf of Thailand	SNP92	53	1.50617	0.573915	0.339623	0.336063	0.339263	-0.0105932
Cluster1	Gulf of Thailand	SNP93	53	1.4169	0.470247	0.207547	0.294233	0.297035	0.294616
Cluster1	Gulf of Thailand	SNP94	53	1.25122	0.353169	0.113208	0.200783	0.202695	0.43617
Cluster1	Gulf of Thailand	SNP95	53	1.03845	0.0936	0.0377358	0.0370239	0.0373765	-0.0192308
Cluster1	Gulf of Thailand	SNP96	53	1.21025	0.359673	0.113208	0.173727	0.175382	0.348361
Cluster1	Gulf of Thailand	SNP97	53	1.16508	0.310008	0.0754717	0.141687	0.143037	0.467337
Cluster1	Gulf of Thailand	SNP98	53	1.71176	0.665102	0.301887	0.415806	0.419766	0.273973
Cluster1	Gulf of Thailand	SNP99	53	1.68304	0.595782	0.339623	0.405838	0.409704	0.163158
Cluster1	Gulf of Thailand	SNP100	53	1.10006	0.221842	0.0566038	0.0909576	0.0918239	0.377691
Cluster1	Gulf of Thailand	SNP101	53	1.80876	0.699196	0.603774	0.447134	0.451393	-0.350318
Cluster1	Gulf of Thailand	SNP102	53	1.93591	0.737668	0.716981	0.483446	0.48805	-0.483063
Cluster1	Gulf of Thailand	SNP103	53	1.93591	0.737668	0.716981	0.483446	0.48805	-0.483063
Cluster1	Gulf of Thailand	SNP104	53	1.2806	0.424808	0.207547	0.219117	0.221204	0.0528026
Cluster1	Gulf of Thailand	SNP105	53	1.93591	0.737668	0.716981	0.483446	0.48805	-0.483063
Cluster1	Gulf of Thailand	SNP106	53	1.93591	0.737668	0.716981	0.483446	0.48805	-0.483063
Cluster1	Gulf of Thailand	SNP107	53	1.8865	0.662756	0.754717	0.469918	0.474394	-0.606061
Cluster1	Gulf of Thailand	SNP108	53	1.25122	0.353169	0.113208	0.200783	0.202695	0.43617
Cluster1	Gulf of Thailand	SNP109	53	1.27421	0.372155	0.0566038	0.215201	0.217251	0.736973
Cluster1	Gulf of Thailand	SNP110	53	1.2061	0.312465	0.0754717	0.170879	0.172507	0.558333
Cluster1	Gulf of Thailand	SNP111	53	1.14071	0.243267	0.132075	0.123354	0.124528	-0.0707071
Cluster1	Gulf of Thailand	SNP112	53	1.99929	0.692969	0.981132	0.499822	0.504582	-0.962963
Cluster1	Gulf of Thailand	SNP113	53	1.99929	0.692969	0.981132	0.499822	0.504582	-0.962963
Cluster1	Gulf of Thailand	SNP114	53	1.99929	0.692969	0.981132	0.499822	0.504582	-0.962963
Cluster1	Gulf of Thailand	SNP115	53	1.99929	0.692969	0.981132	0.499822	0.504582	-0.962963
Cluster1	Gulf of Thailand	SNP116	53	2	0.693147	1	0.5	0.504762	-1
Cluster1	Gulf of Thailand	SNP117	53	2	0.693147	1	0.5	0.504762	-1
Cluster1	Gulf of Thailand	SNP118	53	1.16218	0.267568	0.150943	0.139551	0.140881	-0.0816327
Cluster1	Gulf of Thailand	SNP119	53	1.22852	0.333296	0.0566038	0.186009	0.187781	0.695694
Cluster1	Gulf of Thailand	SNP120	53	1.22852	0.333296	0.0566038	0.186009	0.187781	0.695694
Cluster1	Gulf of Thailand	SNP121	53	1.2806	0.424808	0.0566038	0.219117	0.221204	0.741673
Cluster1	Gulf of Thailand	SNP122	53	1.14071	0.243267	0.0943396	0.123354	0.124528	0.235209
Cluster1	Gulf of Thailand	SNP123	53	1.14071	0.243267	0.0943396	0.123354	0.124528	0.235209
Cluster1	Gulf of Thailand	SNP124	53	1.95409	0.742681	0.396226	0.488252	0.492902	0.18848
Cluster1	Gulf of Thailand	SNP125	53	2.0392	0.764752	0.396226	0.509612	0.514465	0.222494
Cluster1	Gulf of Thailand	SNP126	53	1.98867	0.690296	0.924528	0.497152	0.501887	-0.859649
Cluster1	Gulf of Thailand	SNP127	53	1.58387	0.611995	0.433962	0.368637	0.372147	-0.177209
Cluster1	Gulf of Thailand	SNP128	53	1.14071	0.243267	0.0566038	0.123354	0.124528	0.541126
Cluster1	Gulf of Thailand	SNP129	53	1.98867	0.690296	0.924528	0.497152	0.501887	-0.859649
Cluster1	Gulf of Thailand	SNP130	53	1.99361	0.691544	0.943396	0.498398	0.503145	-0.892857
Cluster1	Gulf of Thailand	SNP131	53	1.98867	0.690296	0.924528	0.497152	0.501887	-0.859649
Cluster1	Gulf of Thailand	SNP132	53	1.98867	0.690296	0.924528	0.497152	0.501887	-0.859649
Cluster1	Gulf of Thailand	SNP133	53	1.98867	0.690296	0.924528	0.497152	0.501887	-0.859649
Cluster1	Gulf of Thailand	SNP134	53	1.22852	0.333296	0.0566038	0.186009	0.187781	0.695694
Cluster1	Gulf of Thailand	SNP135	53	1.96571	0.6844	0.867925	0.491278	0.495957	-0.766667
Cluster1	Gulf of Thailand	SNP136	53	1.5879	0.557093	0.490566	0.370239	0.373765	-0.325
Cluster1	Gulf of Thailand	SNP137	53	1.90247	0.667292	0.773585	0.474368	0.478886	-0.630769
Cluster1	Gulf of Thailand	SNP138	53	1.98236	0.688691	0.90566	0.49555	0.50027	-0.827586
Cluster1	Gulf of Thailand	SNP139	53	1.68304	0.595782	0.566038	0.405838	0.409704	-0.394737
Cluster1	Gulf of Thailand	SNP140	53	1.63599	0.577354	0.528302	0.38875	0.392453	-0.358974
Cluster1	Gulf of Thailand	SNP141	53	1.99716	0.692435	0.962264	0.499288	0.504043	-0.927273
Cluster1	Gulf of Thailand	SNP142	53	1.99929	0.692969	0.981132	0.499822	0.504582	-0.962963
Cluster1	Gulf of Thailand	SNP143	53	1.99716	0.692435	0.962264	0.499288	0.504043	-0.927273
Cluster1	Gulf of Thailand	SNP144	53	1.99361	0.691544	0.943396	0.498398	0.503145	-0.892857
Cluster1	Gulf of Thailand	SNP145	53	1.94394	0.678659	0.830189	0.485582	0.490207	-0.709677
Cluster1	Gulf of Thailand	SNP146	53	1.94394	0.678659	0.830189	0.485582	0.490207	-0.709677
Cluster1	Gulf of Thailand	SNP147	53	1.29746	0.390313	0.264151	0.229263	0.231447	-0.152174
Cluster1	Gulf of Thailand	SNP148	53	1.81343	0.640785	0.679245	0.448558	0.45283	-0.514286
Cluster1	Gulf of Thailand	SNP149	53	1.32095	0.407694	0.283019	0.242969	0.245283	-0.164835
Cluster1	Gulf of Thailand	SNP150	53	1.95545	0.681712	0.849057	0.488608	0.493261	-0.737705
Cluster1	Gulf of Thailand	SNP151	53	1.95545	0.681712	0.849057	0.488608	0.493261	-0.737705
Cluster1	Gulf of Thailand	SNP152	53	1.95545	0.681712	0.849057	0.488608	0.493261	-0.737705
Cluster1	Gulf of Thailand	SNP153	53	1.95545	0.681712	0.849057	0.488608	0.493261	-0.737705
Cluster1	Gulf of Thailand	SNP154	53	2.05712	0.769126	0.471698	0.513884	0.518778	0.0820921
Cluster1	Gulf of Thailand	SNP155	53	1.85413	0.713654	0.415094	0.460662	0.465049	0.0989181
Cluster1	Gulf of Thailand	SNP156	53	1.73663	0.674293	0.471698	0.424172	0.428212	-0.112044
Cluster1	Gulf of Thailand	SNP157	53	1.18899	0.348917	0.0566038	0.158953	0.160467	0.643897
Cluster1	Gulf of Thailand	SNP158	53	1.27421	0.372155	0.0566038	0.215201	0.217251	0.736973
Cluster1	Gulf of Thailand	SNP159	53	1.33794	0.502932	0.0566038	0.252581	0.254987	0.775899
Cluster1	Gulf of Thailand	SNP160	53	1.23608	0.401318	0.0566038	0.190993	0.192812	0.703635
Cluster1	Gulf of Thailand	SNP161	53	1.22852	0.333296	0.0566038	0.186009	0.187781	0.695694
Cluster1	Gulf of Thailand	SNP162	53	1.98236	0.688691	0.415094	0.49555	0.50027	0.162356
Cluster1	Gulf of Thailand	SNP163	53	1.98236	0.688691	0.415094	0.49555	0.50027	0.162356
Cluster1	Gulf of Thailand	SNP164	53	1.18749	0.335565	0.0943396	0.157885	0.159389	0.40248
Cluster1	Gulf of Thailand	SNP165	53	1.95409	0.742681	0.433962	0.488252	0.492902	0.111192
Cluster1	Gulf of Thailand	SNP166	53	1.07831	0.160681	0.0754717	0.0726237	0.0733154	-0.0392157
Cluster1	Gulf of Thailand	SNP167	53	1.71176	0.665102	0.264151	0.415806	0.419766	0.364726
Cluster1	Gulf of Thailand	SNP168	53	1.30469	0.444479	0.0754717	0.233535	0.235759	0.676829
Cluster1	Gulf of Thailand	SNP169	53	1.18849	0.344634	0.0566038	0.158597	0.160108	0.643098
Cluster1	Gulf of Thailand	SNP170	53	1.11957	0.217519	0.113208	0.1068	0.107817	-0.06
Cluster1	Gulf of Thailand	SNP171	53	1.97469	0.686725	0.886792	0.493592	0.498293	-0.79661
Cluster1	Gulf of Thailand	SNP172	53	1.0582	0.128789	0.0566038	0.0550018	0.0555256	-0.0291262
Cluster1	Gulf of Thailand	SNP173	53	1.98867	0.690296	0.924528	0.497152	0.501887	-0.859649
Cluster1	Gulf of Thailand	SNP174	53	1.36857	0.440295	0.169811	0.269313	0.271878	0.369465
Cluster1	Gulf of Thailand	SNP175	53	1.55753	0.6476	0.245283	0.357957	0.361366	0.314769
Cluster1	Gulf of Thailand	SNP176	53	1.14071	0.243267	0.132075	0.123354	0.124528	-0.0707071
Cluster1	Gulf of Thailand	SNP177	53	1.14071	0.243267	0.132075	0.123354	0.124528	-0.0707071
Cluster1	Gulf of Thailand	SNP178	53	1.16218	0.267568	0.150943	0.139551	0.140881	-0.0816327
Cluster1	Gulf of Thailand	SNP179	53	1.2806	0.424808	0.0566038	0.219117	0.221204	0.741673
Cluster1	Gulf of Thailand	SNP180	53	2.13288	0.823039	0.679245	0.53115	0.536208	-0.27882
Cluster1	Gulf of Thailand	SNP181	53	2.07306	0.772943	0.566038	0.517622	0.522552	-0.0935351
Cluster1	Gulf of Thailand	SNP182	53	1.98727	0.75155	0.584906	0.496796	0.501527	-0.177356
Cluster1	Gulf of Thailand	SNP183	53	2.06392	0.770763	0.90566	0.515486	0.520395	-0.756906
Cluster1	Gulf of Thailand	SNP184	53	2.07306	0.772943	0.943396	0.517622	0.522552	-0.822558
Cluster1	Gulf of Thailand	SNP185	53	1.97123	0.747307	0.754717	0.492702	0.497394	-0.531792
Cluster1	Gulf of Thailand	SNP186	53	1.42915	0.530562	0.320755	0.300285	0.303145	-0.0681683
Cluster1	Gulf of Thailand	SNP187	53	1.97123	0.747307	0.754717	0.492702	0.497394	-0.531792
Cluster1	Gulf of Thailand	SNP188	53	2.02816	0.762012	0.830189	0.506942	0.51177	-0.63764
Cluster1	Gulf of Thailand	SNP189	53	2.02816	0.762012	0.830189	0.506942	0.51177	-0.63764
Cluster1	Gulf of Thailand	SNP190	53	1.63552	0.634717	0.471698	0.388572	0.392273	-0.213926
Cluster1	Gulf of Thailand	SNP191	53	1.25682	0.404176	0.188679	0.204343	0.206289	0.0766551
Cluster1	Gulf of Thailand	SNP192	53	2.07306	0.772943	0.943396	0.517622	0.522552	-0.822558
Cluster1	Gulf of Thailand	SNP193	53	1.16508	0.310008	0.113208	0.141687	0.143037	0.201005
Cluster1	Gulf of Thailand	SNP194	53	1.79317	0.634312	0.660377	0.442328	0.446541	-0.492958
Cluster1	Gulf of Thailand	SNP195	53	1.98236	0.688691	0.90566	0.49555	0.50027	-0.827586
Cluster1	Gulf of Thailand	SNP196	53	1.90247	0.667292	0.773585	0.474368	0.478886	-0.630769
Cluster1	Gulf of Thailand	SNP197	53	1.91741	0.671452	0.792453	0.478462	0.483019	-0.65625
Cluster1	Gulf of Thailand	SNP198	53	1.91741	0.671452	0.792453	0.478462	0.483019	-0.65625
Cluster1	Gulf of Thailand	SNP199	53	1.93125	0.67524	0.811321	0.4822	0.486792	-0.68254
Cluster1	Gulf of Thailand	SNP200	53	1.93125	0.67524	0.811321	0.4822	0.486792	-0.68254
Cluster1	Gulf of Thailand	SNP201	53	2.02232	0.796062	0.716981	0.505518	0.510332	-0.41831
Cluster1	Gulf of Thailand	SNP202	53	2.07383	0.809053	0.773585	0.5178	0.522731	-0.493984
Cluster1	Gulf of Thailand	SNP203	53	1.32095	0.407694	0.0943396	0.242969	0.245283	0.611722
Cluster1	Gulf of Thailand	SNP204	53	1.99929	0.692969	0.981132	0.499822	0.504582	-0.962963
Cluster1	Gulf of Thailand	SNP205	53	2	0.693147	1	0.5	0.504762	-1
Cluster1	Gulf of Thailand	SNP206	53	2	0.693147	1	0.5	0.504762	-1
Cluster1	Gulf of Thailand	SNP207	53	1.84197	0.743618	0.566038	0.457102	0.461456	-0.238318
Cluster1	Gulf of Thailand	SNP208	53	1.68304	0.685687	0.45283	0.405838	0.409704	-0.115789
Cluster1	Gulf of Thailand	SNP209	53	1.62841	0.662399	0.415094	0.385902	0.389578	-0.0756458
Cluster1	Gulf of Thailand	SNP210	53	1.07831	0.160681	0.0754717	0.0726237	0.0733154	-0.0392157
Cluster1	Gulf of Thailand	SNP211	53	1.91741	0.671452	0.792453	0.478462	0.483019	-0.65625
Cluster1	Gulf of Thailand	SNP212	53	2.23025	0.871242	0.924528	0.55162	0.556873	-0.676025
Cluster1	Gulf of Thailand	SNP213	53	1.76113	0.683033	0.566038	0.432182	0.436298	-0.30972
Cluster1	Gulf of Thailand	SNP214	53	1.83176	0.706634	0.622642	0.454076	0.458401	-0.371227
Cluster1	Gulf of Thailand	SNP215	53	1.5636	0.546248	0.471698	0.360449	0.363881	-0.308642
Cluster1	Gulf of Thailand	SNP216	53	1.79317	0.634312	0.660377	0.442328	0.446541	-0.492958
Cluster1	Gulf of Thailand	SNP217	53	1.09877	0.190096	0.0943396	0.0898896	0.0907457	-0.049505
Cluster1	Gulf of Thailand	SNP218	53	1.93125	0.67524	0.471698	0.4822	0.486792	0.0217793
Cluster1	Gulf of Thailand	SNP219	53	1.5192	0.609095	0.264151	0.341759	0.345013	0.227083
Cluster1	Gulf of Thailand	SNP220	53	2.11362	0.818579	0.377358	0.526878	0.531896	0.283784
Cluster1	Gulf of Thailand	SNP221	53	1.86707	0.751656	0.396226	0.4644	0.468823	0.1468
Cluster1	Gulf of Thailand	SNP222	53	1.99716	0.692435	0.320755	0.499288	0.504043	0.357576
Cluster1	Gulf of Thailand	SNP223	53	1.98236	0.688691	0.90566	0.49555	0.50027	-0.827586
Cluster1	Gulf of Thailand	SNP224	53	1.98236	0.688691	0.90566	0.49555	0.50027	-0.827586
Cluster1	Gulf of Thailand	SNP225	53	1.98236	0.688691	0.90566	0.49555	0.50027	-0.827586
Cluster1	Gulf of Thailand	SNP226	53	1.98236	0.688691	0.90566	0.49555	0.50027	-0.827586
Cluster1	Gulf of Thailand	SNP227	53	2.04068	0.800783	0.283019	0.509968	0.514825	0.445026
Cluster1	Gulf of Thailand	SNP228	53	1.25682	0.404176	0.0754717	0.204343	0.206289	0.630662
Cluster1	Gulf of Thailand	SNP229	53	1.36029	0.509223	0.0754717	0.264863	0.267385	0.715054
Cluster1	Gulf of Thailand	SNP230	53	1.2806	0.424808	0.0188679	0.219117	0.221204	0.913891
Cluster1	Gulf of Thailand	SNP231	53	1.16218	0.267568	0.150943	0.139551	0.140881	-0.0816327
Cluster1	Gulf of Thailand	SNP232	53	1	0	0	0	0	#N/A
Cluster1	Gulf of Thailand	SNP233	53	1.2806	0.424808	0.0566038	0.219117	0.221204	0.741673
Cluster1	Gulf of Thailand	SNP234	53	1.25682	0.404176	0.0754717	0.204343	0.206289	0.630662
Cluster1	Gulf of Thailand	SNP235	53	1.18398	0.29059	0.0566038	0.155393	0.156873	0.635739
Cluster1	Gulf of Thailand	SNP236	53	1.98727	0.75155	0.471698	0.496796	0.501527	0.0505195
Cluster1	Gulf of Thailand	SNP237	53	1.98727	0.75155	0.471698	0.496796	0.501527	0.0505195
Cluster1	Gulf of Thailand	SNP238	53	1.32907	0.463261	0.0943396	0.247597	0.249955	0.618979
Cluster1	Gulf of Thailand	SNP239	53	2.05712	0.769126	0.396226	0.513884	0.518778	0.228957
Cluster1	Gulf of Thailand	SNP240	53	1.34466	0.424342	0.264151	0.256319	0.25876	-0.0305556
Cluster1	Gulf of Thailand	SNP241	53	1.07914	0.186837	0.0377358	0.0733357	0.0740341	0.485437
Cluster1	Gulf of Thailand	SNP242	53	1.72862	0.612455	0.603774	0.421502	0.425517	-0.432432
Cluster1	Gulf of Thailand	SNP243	53	1.72862	0.612455	0.603774	0.421502	0.425517	-0.432432
Cluster1	Gulf of Thailand	SNP244	53	1.32095	0.407694	0.0943396	0.242969	0.245283	0.611722
Cluster1	Gulf of Thailand	SNP245	53	1.55796	0.599852	0.264151	0.358135	0.361545	0.262425
Cluster1	Gulf of Thailand	SNP246	53	1.55796	0.599852	0.264151	0.358135	0.361545	0.262425
Cluster1	Gulf of Thailand	SNP247	53	2.07613	0.773669	0.943396	0.518334	0.52327	-0.820055
Cluster1	Gulf of Thailand	SNP248	53	2.07613	0.773669	0.943396	0.518334	0.52327	-0.820055
Cluster1	Gulf of Thailand	SNP249	53	2.07613	0.773669	0.943396	0.518334	0.52327	-0.820055
Cluster1	Gulf of Thailand	SNP250	53	2.07613	0.773669	0.943396	0.518334	0.52327	-0.820055
Cluster1	Gulf of Thailand	SNP251	53	1.99361	0.691544	0.867925	0.498398	0.503145	-0.741429
Cluster1	Gulf of Thailand	SNP252	53	1.80876	0.699196	0.264151	0.447134	0.451393	0.409236
Cluster1	Gulf of Thailand	SNP253	53	1.16508	0.310008	0.0377358	0.141687	0.143037	0.733668
Cluster1	Gulf of Thailand	SNP254	53	1.87579	0.720261	0.396226	0.466892	0.471339	0.151353
Cluster1	Gulf of Thailand	SNP255	53	1.63552	0.634717	0.320755	0.388572	0.392273	0.17453
Cluster1	Gulf of Thailand	SNP256	53	1.14071	0.243267	0.0566038	0.123354	0.124528	0.541126
Cluster1	Gulf of Thailand	SNP257	53	1.22852	0.333296	0.0566038	0.186009	0.187781	0.695694
Cluster1	Gulf of Thailand	SNP258	53	1.25122	0.353169	0.0754717	0.200783	0.202695	0.624113
Cluster1	Gulf of Thailand	SNP259	53	1.2806	0.424808	0.0188679	0.219117	0.221204	0.913891
Cluster1	Gulf of Thailand	SNP260	53	1.30469	0.444479	0.0377358	0.233535	0.235759	0.838415
Cluster1	Gulf of Thailand	SNP261	53	1.30469	0.444479	0.0377358	0.233535	0.235759	0.838415
Cluster1	Gulf of Thailand	SNP262	53	1.30469	0.444479	0.0377358	0.233535	0.235759	0.838415
Cluster1	Gulf of Thailand	SNP263	53	1.5636	0.546248	0.320755	0.360449	0.363881	0.110123
Cluster1	Gulf of Thailand	SNP264	53	1.2847	0.447855	0.132075	0.221609	0.22372	0.404016
Cluster1	Gulf of Thailand	SNP265	53	2.15332	0.827671	0.396226	0.5356	0.540701	0.260219
Cluster1	Gulf of Thailand	SNP266	53	2.15002	0.826931	0.924528	0.534888	0.539982	-0.728453
Cluster1	Gulf of Thailand	SNP267	53	2.15002	0.826931	0.849057	0.534888	0.539982	-0.587354
Cluster1	Gulf of Thailand	SNP268	53	1.16604	0.319881	0.0377358	0.142399	0.143756	0.735
Cluster1	Gulf of Thailand	SNP269	53	1.16604	0.319881	0.0377358	0.142399	0.143756	0.735
Cluster1	Gulf of Thailand	SNP270	53	1.16508	0.310008	0.0754717	0.141687	0.143037	0.467337
Cluster1	Gulf of Thailand	SNP271	53	1.87579	0.720261	0.358491	0.466892	0.471339	0.232177
Cluster1	Gulf of Thailand	SNP272	53	1.25122	0.353169	0.0754717	0.200783	0.202695	0.624113
Cluster1	Gulf of Thailand	SNP273	53	1.65968	0.586792	0.358491	0.397472	0.401258	0.0980743
Cluster1	Gulf of Thailand	SNP274	53	2.12401	0.820997	0.396226	0.529192	0.534232	0.251261
Cluster1	Gulf of Thailand	SNP275	53	1.09877	0.190096	0.0943396	0.0898896	0.0907457	-0.049505
Cluster1	Gulf of Thailand	SNP276	53	1.53918	0.534908	0.45283	0.350303	0.353639	-0.292683
Cluster1	Gulf of Thailand	SNP277	53	1.53918	0.534908	0.45283	0.350303	0.353639	-0.292683
Cluster1	Gulf of Thailand	SNP278	53	1.53918	0.534908	0.45283	0.350303	0.353639	-0.292683
Cluster1	Gulf of Thailand	SNP279	53	1.5636	0.546248	0.471698	0.360449	0.363881	-0.308642
Cluster1	Gulf of Thailand	SNP280	53	1.5636	0.546248	0.471698	0.360449	0.363881	-0.308642
Cluster1	Gulf of Thailand	SNP281	53	1.51469	0.52306	0.433962	0.339801	0.343037	-0.277108
Cluster1	Gulf of Thailand	SNP282	53	1.07831	0.160681	0.0754717	0.0726237	0.0733154	-0.0392157
Cluster1	Gulf of Thailand	SNP283	53	1.91675	0.732263	0.698113	0.478284	0.482839	-0.45962
Cluster1	Gulf of Thailand	SNP284	53	1.16508	0.310008	0.113208	0.141687	0.143037	0.201005
Cluster1	Gulf of Thailand	SNP285	53	1.12136	0.253548	0.0754717	0.108224	0.109254	0.302632
Cluster1	Gulf of Thailand	SNP286	53	1.16218	0.267568	0.150943	0.139551	0.140881	-0.0816327
Cluster1	Gulf of Thailand	SNP287	53	1.18398	0.29059	0.169811	0.155393	0.156873	-0.0927835
Cluster1	Gulf of Thailand	SNP288	53	1.18398	0.29059	0.169811	0.155393	0.156873	-0.0927835
Cluster1	Gulf of Thailand	SNP289	53	1.09877	0.190096	0.0943396	0.0898896	0.0907457	-0.049505
Cluster1	Gulf of Thailand	SNP290	53	1.11957	0.217519	0.113208	0.1068	0.107817	-0.06
Cluster1	Gulf of Thailand	SNP291	53	1.98867	0.690296	0.924528	0.497152	0.501887	-0.859649
Cluster1	Gulf of Thailand	SNP292	53	2	0.693147	1	0.5	0.504762	-1
Cluster1	Gulf of Thailand	SNP293	53	2	0.693147	1	0.5	0.504762	-1
Cluster1	Gulf of Thailand	SNP294	53	2	0.693147	1	0.5	0.504762	-1
Cluster1	Gulf of Thailand	SNP295	53	1.22852	0.333296	0.207547	0.186009	0.187781	-0.115789
Cluster1	Gulf of Thailand	SNP296	53	1.97469	0.686725	0.886792	0.493592	0.498293	-0.79661
Cluster1	Gulf of Thailand	SNP297	53	1.36857	0.440295	0.320755	0.269313	0.271878	-0.191011
Cluster1	Gulf of Thailand	SNP298	53	1.18749	0.335565	0.132075	0.157885	0.159389	0.163472
Cluster1	Gulf of Thailand	SNP299	53	2.04887	0.767123	0.867925	0.511926	0.516801	-0.69541
Cluster1	Gulf of Thailand	SNP300	53	2.07536	0.773487	0.962264	0.518156	0.523091	-0.857094
Cluster1	Gulf of Thailand	SNP301	53	2.07536	0.773487	0.962264	0.518156	0.523091	-0.857094
Cluster1	Gulf of Thailand	SNP302	53	1.16218	0.267568	0.113208	0.139551	0.140881	0.188776
Cluster1	Gulf of Thailand	SNP303	53	1.98867	0.690296	0.924528	0.497152	0.501887	-0.859649
Cluster1	Gulf of Thailand	SNP304	53	1.98867	0.690296	0.924528	0.497152	0.501887	-0.859649
Cluster1	Gulf of Thailand	SNP305	53	1.8865	0.662756	0.754717	0.469918	0.474394	-0.606061
Cluster1	Gulf of Thailand	SNP306	53	1.81343	0.640785	0.679245	0.448558	0.45283	-0.514286
Cluster1	Gulf of Thailand	SNP307	53	1.78519	0.691331	0.358491	0.439836	0.444025	0.184945
Cluster1	Gulf of Thailand	SNP308	53	1.21025	0.359673	0.0377358	0.173727	0.175382	0.782787
Cluster1	Gulf of Thailand	SNP309	53	1.60974	0.623612	0.301887	0.378782	0.38239	0.203008
Cluster1	Gulf of Thailand	SNP310	53	1.32907	0.463261	0.0566038	0.247597	0.249955	0.771387
Cluster1	Gulf of Thailand	SNP311	53	1.14071	0.243267	0.0566038	0.123354	0.124528	0.541126
Cluster1	Gulf of Thailand	SNP312	53	1.10006	0.221842	0.0566038	0.0909576	0.0918239	0.377691
Cluster1	Gulf of Thailand	SNP313	53	1.44125	0.484302	0.264151	0.306159	0.309075	0.137209
Cluster1	Gulf of Thailand	SNP314	53	1.09877	0.190096	0.0943396	0.0898896	0.0907457	-0.049505
Cluster1	Gulf of Thailand	SNP315	53	1.07831	0.160681	0.0754717	0.0726237	0.0733154	-0.0392157
Cluster1	Gulf of Thailand	SNP316	53	1.25682	0.404176	0.0754717	0.204343	0.206289	0.630662
Cluster1	Gulf of Thailand	SNP317	53	1.18899	0.348917	0.0566038	0.158953	0.160467	0.643897
Cluster1	Gulf of Thailand	SNP318	53	1.86707	0.751656	0.433962	0.4644	0.468823	0.0655424
Cluster1	Gulf of Thailand	SNP319	53	1.58387	0.611995	0.433962	0.368637	0.372147	-0.177209
Cluster1	Gulf of Thailand	SNP320	53	1.0582	0.128789	0.0566038	0.0550018	0.0555256	-0.0291262
Cluster1	Gulf of Thailand	SNP321	53	1.7507	0.620153	0.396226	0.4288	0.432884	0.0759651
Cluster1	Gulf of Thailand	SNP322	53	1.23337	0.382499	0.0566038	0.189213	0.191015	0.700847
Cluster1	Gulf of Thailand	SNP323	53	1.98867	0.690296	0.358491	0.497152	0.501887	0.278912
Cluster1	Gulf of Thailand	SNP324	53	1.27421	0.372155	0.0943396	0.215201	0.217251	0.561621
Cluster1	Gulf of Thailand	SNP325	53	1.11957	0.217519	0.0754717	0.1068	0.107817	0.293333
Cluster1	Gulf of Thailand	SNP326	53	1.0582	0.128789	0.0566038	0.0550018	0.0555256	-0.0291262
Cluster1	Gulf of Thailand	SNP327	53	1.18749	0.335565	0.0566038	0.157885	0.159389	0.641488
Cluster1	Gulf of Thailand	SNP328	53	1.32907	0.463261	0.169811	0.247597	0.249955	0.314162
Cluster1	Gulf of Thailand	SNP329	53	1.66115	0.645325	0.264151	0.398006	0.401797	0.336315
Cluster1	Gulf of Thailand	SNP330	53	1.49216	0.594239	0.132075	0.329833	0.332974	0.599568
Cluster1	Gulf of Thailand	SNP331	53	1.23608	0.401318	0.0943396	0.190993	0.192812	0.506058
Cluster1	Gulf of Thailand	SNP332	53	1.26021	0.425228	0.150943	0.206479	0.208446	0.268966
Cluster1	Gulf of Thailand	SNP333	53	2.04068	0.800783	0.735849	0.509968	0.514825	-0.442932
Cluster1	Gulf of Thailand	SNP334	53	1.93858	0.773175	0.603774	0.484158	0.488769	-0.247059
Cluster1	Gulf of Thailand	SNP335	53	1.91675	0.732263	0.698113	0.478284	0.482839	-0.45962
Cluster1	Gulf of Thailand	SNP336	53	1.07914	0.186837	0.0377358	0.0733357	0.0740341	0.485437
Cluster1	Gulf of Thailand	SNP337	53	1.63599	0.577354	0.301887	0.38875	0.392453	0.223443
Cluster1	Gulf of Thailand	SNP338	53	1.09877	0.190096	0.0943396	0.0898896	0.0907457	-0.049505
Cluster1	Gulf of Thailand	SNP339	53	1.98867	0.690296	0.924528	0.497152	0.501887	-0.859649
Cluster1	Gulf of Thailand	SNP340	53	1.79317	0.634312	0.660377	0.442328	0.446541	-0.492958
Cluster1	Gulf of Thailand	SNP341	53	1.0582	0.128789	0.0566038	0.0550018	0.0555256	-0.0291262
Cluster1	Gulf of Thailand	SNP342	53	1.4169	0.470247	0.358491	0.294233	0.297035	-0.218391
Cluster1	Gulf of Thailand	SNP343	53	1.5636	0.546248	0.471698	0.360449	0.363881	-0.308642
Cluster1	Gulf of Thailand	SNP344	53	1.98236	0.688691	0.90566	0.49555	0.50027	-0.827586
Cluster1	Gulf of Thailand	SNP345	53	1.36857	0.440295	0.320755	0.269313	0.271878	-0.191011
Cluster1	Gulf of Thailand	SNP346	53	1.2806	0.424808	0.0566038	0.219117	0.221204	0.741673
Cluster1	Gulf of Thailand	SNP347	53	2.15002	0.826931	0.471698	0.534888	0.539982	0.118136
Cluster1	Gulf of Thailand	SNP348	53	1.0582	0.128789	0.0566038	0.0550018	0.0555256	-0.0291262
Cluster1	Gulf of Thailand	SNP349	53	1.22852	0.333296	0.0566038	0.186009	0.187781	0.695694
Cluster1	Gulf of Thailand	SNP350	53	1.39094	0.54442	0.0566038	0.281061	0.283738	0.798607
Cluster1	Gulf of Thailand	SNP351	53	1.18849	0.344634	0.0566038	0.158597	0.160108	0.643098
Cluster1	Gulf of Thailand	SNP352	53	2.12401	0.820997	0.849057	0.529192	0.534232	-0.60444
Cluster1	Gulf of Thailand	SNP353	53	1.53204	0.587165	0.396226	0.347277	0.350584	-0.140953
Cluster1	Gulf of Thailand	SNP354	53	2.07613	0.773669	0.981132	0.518334	0.52327	-0.892857
Cluster1	Gulf of Thailand	SNP355	53	1.53204	0.587165	0.396226	0.347277	0.350584	-0.140953
Cluster1	Gulf of Thailand	SNP356	53	2.07613	0.773669	0.981132	0.518334	0.52327	-0.892857
Cluster1	Gulf of Thailand	SNP357	53	1.48037	0.560081	0.358491	0.324493	0.327583	-0.104772
Cluster1	Gulf of Thailand	SNP358	53	2.07536	0.773487	0.962264	0.518156	0.523091	-0.857094
Cluster1	Gulf of Thailand	SNP359	53	2.06924	0.772035	0.924528	0.516732	0.521653	-0.789184
Cluster1	Gulf of Thailand	SNP360	53	1.91675	0.732263	0.396226	0.478284	0.482839	0.171567
Cluster1	Gulf of Thailand	SNP361	53	2	0.693147	0.358491	0.5	0.504762	0.283019
Cluster1	Gulf of Thailand	SNP362	53	1.93591	0.737668	0.415094	0.483446	0.48805	0.141384
Cluster1	Gulf of Thailand	SNP363	53	1.43867	0.562496	0.132075	0.304913	0.307817	0.566842
Cluster1	Gulf of Thailand	SNP364	53	1.68304	0.595782	0.113208	0.405838	0.409704	0.721053
Cluster1	Gulf of Thailand	SNP365	53	1.16508	0.310008	0.113208	0.141687	0.143037	0.201005
Cluster1	Gulf of Thailand	SNP366	53	1.55796	0.599852	0.301887	0.358135	0.361545	0.157058
Cluster1	Gulf of Thailand	SNP367	53	1.99361	0.691544	0.490566	0.498398	0.503145	0.0157143
Cluster1	Gulf of Thailand	SNP368	53	1.07914	0.186837	0.0377358	0.0733357	0.0740341	0.485437
Cluster1	Gulf of Thailand	SNP369	53	1.22852	0.333296	0.0943396	0.186009	0.187781	0.492823
Cluster1	Gulf of Thailand	SNP370	53	1.0582	0.128789	0.0566038	0.0550018	0.0555256	-0.0291262
Cluster1	Gulf of Thailand	SNP371	53	1.65968	0.586792	0.358491	0.397472	0.401258	0.0980743
Cluster1	Gulf of Thailand	SNP372	53	1.25122	0.353169	0.113208	0.200783	0.202695	0.43617
Cluster1	Gulf of Thailand	SNP373	53	1.25682	0.404176	0.0377358	0.204343	0.206289	0.815331
Cluster1	Gulf of Thailand	SNP374	53	1.26021	0.425228	0.113208	0.206479	0.208446	0.451724
Cluster1	Gulf of Thailand	SNP375	53	1.44125	0.484302	0.188679	0.306159	0.309075	0.383721
Cluster1	Gulf of Thailand	SNP376	53	1.23337	0.382499	0.0566038	0.189213	0.191015	0.700847
Cluster1	Gulf of Thailand	SNP377	53	1.18398	0.29059	0.132075	0.155393	0.156873	0.150057
Cluster1	Gulf of Thailand	SNP378	53	1.18398	0.29059	0.132075	0.155393	0.156873	0.150057
Cluster1	Gulf of Thailand	SNP379	53	1.18899	0.348917	0.0943396	0.158953	0.160467	0.406495
Cluster1	Gulf of Thailand	SNP380	53	1.89669	0.726463	0.45283	0.472766	0.477269	0.0421687
Cluster1	Gulf of Thailand	SNP381	53	1.94394	0.678659	0.830189	0.485582	0.490207	-0.709677
Cluster1	Gulf of Thailand	SNP382	53	2.07306	0.772943	0.679245	0.517622	0.522552	-0.312242
Cluster1	Gulf of Thailand	SNP383	53	1.71176	0.665102	0.528302	0.415806	0.419766	-0.270548
Cluster1	Gulf of Thailand	SNP384	53	1.89669	0.726463	0.641509	0.472766	0.477269	-0.356928
Cluster1	Gulf of Thailand	SNP385	53	1.50617	0.573915	0.377358	0.336063	0.339263	-0.122881
Cluster1	Gulf of Thailand	SNP386	53	1.89669	0.726463	0.679245	0.472766	0.477269	-0.436747
Cluster1	Gulf of Thailand	SNP387	53	2.14591	0.826005	0.867925	0.533998	0.539084	-0.625333
Cluster1	Gulf of Thailand	SNP388	53	1.90247	0.667292	0.773585	0.474368	0.478886	-0.630769
Cluster1	Gulf of Thailand	SNP389	53	1.44125	0.484302	0.377358	0.306159	0.309075	-0.232558
Cluster1	Gulf of Thailand	SNP390	53	1.4169	0.470247	0.358491	0.294233	0.297035	-0.218391
Cluster1	Gulf of Thailand	SNP391	53	1.39266	0.455587	0.339623	0.281951	0.284636	-0.204545
Cluster1	Gulf of Thailand	SNP392	53	1.51469	0.52306	0.433962	0.339801	0.343037	-0.277108
Cluster1	Gulf of Thailand	SNP393	53	1.99361	0.691544	0.943396	0.498398	0.503145	-0.892857
Cluster1	Gulf of Thailand	SNP394	53	1.8865	0.662756	0.490566	0.469918	0.474394	-0.0439394
Cluster1	Gulf of Thailand	SNP395	53	1.85413	0.713654	0.339623	0.460662	0.465049	0.262751
Cluster1	Gulf of Thailand	SNP396	53	2.13288	0.823039	0.301887	0.53115	0.536208	0.431635
Cluster1	Gulf of Thailand	SNP397	53	1.7102	0.696551	0.207547	0.415272	0.419227	0.500214
Cluster1	Gulf of Thailand	SNP398	53	1.33476	0.489758	0.0943396	0.250801	0.25319	0.623847
Cluster1	Gulf of Thailand	SNP399	53	1.2061	0.312465	0.0754717	0.170879	0.172507	0.558333
Cluster1	Gulf of Thailand	SNP400	53	1.16218	0.267568	0.113208	0.139551	0.140881	0.188776
Cluster1	Gulf of Thailand	SNP401	53	1.51469	0.52306	0.433962	0.339801	0.343037	-0.277108
Cluster1	Gulf of Thailand	SNP402	53	1.65576	0.674308	0.433962	0.396048	0.39982	-0.0957303
Cluster1	Gulf of Thailand	SNP403	53	1.18398	0.29059	0.0566038	0.155393	0.156873	0.635739
Cluster1	Gulf of Thailand	SNP404	53	1.18398	0.29059	0.0943396	0.155393	0.156873	0.392898
Cluster1	Gulf of Thailand	SNP405	53	2	0.693147	1	0.5	0.504762	-1
Cluster1	Gulf of Thailand	SNP406	53	2	0.693147	1	0.5	0.504762	-1
Cluster1	Gulf of Thailand	SNP407	53	1.36857	0.440295	0.320755	0.269313	0.271878	-0.191011
Cluster1	Gulf of Thailand	SNP408	53	1.99929	0.692969	0.943396	0.499822	0.504582	-0.887464
Cluster1	Gulf of Thailand	SNP409	53	1.03845	0.0936	0.0377358	0.0370239	0.0373765	-0.0192308
Cluster1	Gulf of Thailand	SNP410	53	1.03845	0.0936	0.0377358	0.0370239	0.0373765	-0.0192308
Cluster1	Gulf of Thailand	SNP411	53	1.03845	0.0936	0.0377358	0.0370239	0.0373765	-0.0192308
Cluster1	Gulf of Thailand	SNP412	53	1.03845	0.0936	0.0377358	0.0370239	0.0373765	-0.0192308
Cluster1	Gulf of Thailand	SNP413	53	1.99716	0.692435	0.924528	0.499288	0.504043	-0.851693
Cluster1	Gulf of Thailand	SNP414	53	1.99361	0.691544	0.943396	0.498398	0.503145	-0.892857
Cluster1	Gulf of Thailand	SNP415	53	1.12136	0.253548	0.0377358	0.108224	0.109254	0.651316
Cluster1	Gulf of Thailand	SNP416	53	1.86707	0.751656	0.320755	0.4644	0.468823	0.309314
Cluster1	Gulf of Thailand	SNP417	53	1.2061	0.312465	0.0377358	0.170879	0.172507	0.779167
Cluster1	Gulf of Thailand	SNP418	53	2	0.693147	0.471698	0.5	0.504762	0.0566038
Cluster1	Gulf of Thailand	SNP419	53	1.25122	0.353169	0.113208	0.200783	0.202695	0.43617
Cluster1	Gulf of Thailand	SNP420	53	1.25122	0.353169	0.113208	0.200783	0.202695	0.43617
Cluster1	Gulf of Thailand	SNP421	53	2.0392	0.764752	0.471698	0.509612	0.514465	0.0743975
Cluster1	Gulf of Thailand	SNP422	53	2.0392	0.764752	0.471698	0.509612	0.514465	0.0743975
Cluster1	Gulf of Thailand	SNP423	53	2.0392	0.764752	0.471698	0.509612	0.514465	0.0743975
Cluster1	Gulf of Thailand	SNP424	53	1.73663	0.674293	0.358491	0.424172	0.428212	0.154847
Cluster1	Gulf of Thailand	SNP425	53	1.44533	0.582034	0.0943396	0.308117	0.311051	0.693819
Cluster1	Gulf of Thailand	SNP426	53	1.18398	0.29059	0.0943396	0.155393	0.156873	0.392898
Cluster1	Gulf of Thailand	SNP427	53	1.25122	0.353169	0.0754717	0.200783	0.202695	0.624113
Cluster1	Gulf of Thailand	SNP428	53	1.25122	0.353169	0.0754717	0.200783	0.202695	0.624113
Cluster1	Gulf of Thailand	SNP429	53	1.8865	0.662756	0.45283	0.469918	0.474394	0.0363636
Cluster1	Gulf of Thailand	SNP430	53	1.25682	0.404176	0.0754717	0.204343	0.206289	0.630662
Cluster1	Gulf of Thailand	SNP431	53	1.99929	0.692969	0.45283	0.499822	0.504582	0.0940171
Cluster1	Gulf of Thailand	SNP432	53	1.76113	0.683033	0.45283	0.432182	0.436298	-0.0477759
Cluster1	Gulf of Thailand	SNP433	53	1.16218	0.267568	0.0754717	0.139551	0.140881	0.459184
Cluster1	Gulf of Thailand	SNP434	53	1.16218	0.267568	0.0754717	0.139551	0.140881	0.459184
Cluster1	Gulf of Thailand	SNP435	53	1.14071	0.243267	0.0566038	0.123354	0.124528	0.541126
Cluster1	Gulf of Thailand	SNP436	53	1.81343	0.640785	0.679245	0.448558	0.45283	-0.514286
Cluster1	Gulf of Thailand	SNP437	53	1.76113	0.683033	0.264151	0.432182	0.436298	0.388797
Cluster1	Gulf of Thailand	SNP438	53	1.86955	0.657842	0.54717	0.465112	0.469542	-0.176426
Cluster1	Gulf of Thailand	SNP439	53	1.86955	0.657842	0.54717	0.465112	0.469542	-0.176426
Cluster1	Gulf of Thailand	SNP440	53	1.86955	0.657842	0.54717	0.465112	0.469542	-0.176426
Cluster1	Gulf of Thailand	SNP441	53	1.99361	0.691544	0.603774	0.498398	0.503145	-0.211429
Cluster1	Gulf of Thailand	SNP442	53	1.99361	0.691544	0.603774	0.498398	0.503145	-0.211429
Cluster1	Gulf of Thailand	SNP443	53	1.97469	0.686725	0.622642	0.493592	0.498293	-0.26145
Cluster1	Gulf of Thailand	SNP444	53	1.23337	0.382499	0.0566038	0.189213	0.191015	0.700847
Cluster1	Gulf of Thailand	SNP445	53	1.43867	0.562496	0.207547	0.304913	0.307817	0.319323
Cluster1	Gulf of Thailand	SNP446	53	2.04887	0.767123	0.490566	0.511926	0.516801	0.0417246
Cluster1	Gulf of Thailand	SNP447	53	2.04887	0.767123	0.490566	0.511926	0.516801	0.0417246
Cluster1	Gulf of Thailand	SNP448	53	1.18749	0.335565	0.0566038	0.157885	0.159389	0.641488
Cluster1	Gulf of Thailand	SNP449	53	1.91741	0.671452	0.641509	0.478462	0.483019	-0.340774
Cluster1	Gulf of Thailand	SNP450	53	1.91741	0.671452	0.641509	0.478462	0.483019	-0.340774
Cluster1	Gulf of Thailand	SNP451	53	1.73663	0.674293	0.54717	0.424172	0.428212	-0.289971
Cluster1	Gulf of Thailand	SNP452	53	1.68304	0.595782	0.566038	0.405838	0.409704	-0.394737
Cluster1	Gulf of Thailand	SNP453	53	1.65968	0.586792	0.54717	0.397472	0.401258	-0.376623
Cluster1	Gulf of Thailand	SNP454	53	1.65968	0.586792	0.54717	0.397472	0.401258	-0.376623
Cluster1	Gulf of Thailand	SNP455	53	1.22852	0.333296	0.0943396	0.186009	0.187781	0.492823
Cluster1	Gulf of Thailand	SNP456	53	1.94394	0.678659	0.45283	0.485582	0.490207	0.0674487
Cluster1	Gulf of Thailand	SNP457	53	1.18398	0.29059	0.132075	0.155393	0.156873	0.150057
Cluster1	Gulf of Thailand	SNP458	53	1.36857	0.440295	0.132075	0.269313	0.271878	0.509584
Cluster1	Gulf of Thailand	SNP459	53	1.30469	0.444479	0.113208	0.233535	0.235759	0.515244
Cluster1	Gulf of Thailand	SNP460	53	1.65968	0.586792	0.283019	0.397472	0.401258	0.287953
Cluster1	Gulf of Thailand	SNP461	53	1.32095	0.407694	0.207547	0.242969	0.245283	0.145788
Cluster1	Gulf of Thailand	SNP462	53	1.2061	0.312465	0.0754717	0.170879	0.172507	0.558333
Cluster1	Gulf of Thailand	SNP463	53	1.32907	0.463261	0.0943396	0.247597	0.249955	0.618979
Cluster1	Gulf of Thailand	SNP464	53	1.79317	0.634312	0.396226	0.442328	0.446541	0.104225
Cluster1	Gulf of Thailand	SNP465	53	1.70604	0.604333	0.320755	0.413848	0.41779	0.224946
Cluster1	Gulf of Thailand	SNP466	53	1.97123	0.747307	0.45283	0.492702	0.497394	0.0809249
Cluster1	Gulf of Thailand	SNP467	53	1.18749	0.335565	0.0566038	0.157885	0.159389	0.641488
Cluster1	Gulf of Thailand	SNP468	53	1.25122	0.353169	0.150943	0.200783	0.202695	0.248227
Cluster1	Gulf of Thailand	SNP469	53	1.66115	0.645325	0.339623	0.398006	0.401797	0.146691
Cluster1	Gulf of Thailand	SNP470	53	1.5636	0.546248	0.320755	0.360449	0.363881	0.110123
Cluster1	Gulf of Thailand	SNP471	53	1.68658	0.655449	0.245283	0.407084	0.410961	0.397464
Cluster1	Gulf of Thailand	SNP472	53	1.10006	0.221842	0.0566038	0.0909576	0.0918239	0.377691
Cluster1	Gulf of Thailand	SNP473	53	1.16508	0.310008	0.113208	0.141687	0.143037	0.201005
Cluster1	Gulf of Thailand	SNP474	53	1.34466	0.424342	0.264151	0.256319	0.25876	-0.0305556
Cluster1	Gulf of Thailand	SNP475	53	1.21234	0.375956	0.113208	0.175151	0.176819	0.353659
Cluster1	Gulf of Thailand	SNP476	53	1.14071	0.243267	0.0566038	0.123354	0.124528	0.541126
Cluster1	Gulf of Thailand	SNP477	53	1.18749	0.335565	0.0566038	0.157885	0.159389	0.641488
Cluster1	Gulf of Thailand	SNP478	53	1.23337	0.382499	0.0566038	0.189213	0.191015	0.700847
Cluster1	Gulf of Thailand	SNP479	53	1.37865	0.498385	0.0943396	0.274653	0.277269	0.656513
Cluster1	Gulf of Thailand	SNP480	53	2.12401	0.820997	0.811321	0.529192	0.534232	-0.533132
Cluster1	Gulf of Thailand	SNP481	53	1.11957	0.217519	0.113208	0.1068	0.107817	-0.06
Cluster1	Gulf of Thailand	SNP482	53	1.98867	0.690296	0.924528	0.497152	0.501887	-0.859649
Cluster1	Gulf of Thailand	SNP483	53	1.98867	0.690296	0.924528	0.497152	0.501887	-0.859649
Cluster1	Gulf of Thailand	SNP484	53	1.98867	0.690296	0.924528	0.497152	0.501887	-0.859649
Cluster1	Gulf of Thailand	SNP485	53	1.98867	0.690296	0.924528	0.497152	0.501887	-0.859649
Cluster1	Gulf of Thailand	SNP486	53	2	0.693147	1	0.5	0.504762	-1
Cluster1	Gulf of Thailand	SNP487	53	1.23337	0.382499	0.0566038	0.189213	0.191015	0.700847
Cluster1	Gulf of Thailand	SNP488	53	2.00214	0.755413	0.339623	0.500534	0.505301	0.321479
Cluster1	Gulf of Thailand	SNP489	53	1.21025	0.359673	0.0377358	0.173727	0.175382	0.782787
Cluster1	Gulf of Thailand	SNP490	53	1.45469	0.545639	0.188679	0.312567	0.315544	0.396355
Cluster1	Gulf of Thailand	SNP491	53	1.4038	0.514823	0.150943	0.287647	0.290386	0.475248
Cluster1	Gulf of Thailand	SNP492	53	1.39266	0.455587	0.188679	0.281951	0.284636	0.330808
Cluster1	Gulf of Thailand	SNP493	53	1.16218	0.267568	0.0754717	0.139551	0.140881	0.459184
Cluster1	Gulf of Thailand	SNP494	53	1.16218	0.267568	0.0754717	0.139551	0.140881	0.459184
Cluster1	Gulf of Thailand	SNP495	53	1.14071	0.243267	0.0566038	0.123354	0.124528	0.541126
Cluster1	Gulf of Thailand	SNP496	53	1.60103	0.649944	0.207547	0.3754	0.378976	0.447131
Cluster1	Gulf of Thailand	SNP497	53	1.23337	0.382499	0.0566038	0.189213	0.191015	0.700847
Cluster1	Gulf of Thailand	SNP498	53	1.2806	0.424808	0.0566038	0.219117	0.221204	0.741673
Cluster1	Gulf of Thailand	SNP499	53	1.91675	0.732263	0.320755	0.478284	0.482839	0.329364
Cluster1	Gulf of Thailand	SNP500	53	1.22852	0.333296	0.0943396	0.186009	0.187781	0.492823
Cluster1	Gulf of Thailand	SNP501	53	1.22852	0.333296	0.0943396	0.186009	0.187781	0.492823
Cluster1	Gulf of Thailand	SNP502	53	1.30469	0.444479	0.113208	0.233535	0.235759	0.515244
Cluster1	Gulf of Thailand	SNP503	53	1.46569	0.497776	0.320755	0.317729	0.320755	-0.00952381
Cluster1	Gulf of Thailand	SNP504	53	1.98867	0.690296	0.433962	0.497152	0.501887	0.127103
Cluster1	Gulf of Thailand	SNP505	53	1.86955	0.657842	0.735849	0.465112	0.469542	-0.58209
Cluster1	Gulf of Thailand	SNP506	53	1.4169	0.470247	0.358491	0.294233	0.297035	-0.218391
Cluster1	Gulf of Thailand	SNP507	53	1.07831	0.160681	0.0754717	0.0726237	0.0733154	-0.0392157
Cluster1	Gulf of Thailand	SNP508	53	1.16218	0.267568	0.0754717	0.139551	0.140881	0.459184
Cluster1	Gulf of Thailand	SNP509	53	1.18899	0.348917	0.0566038	0.158953	0.160467	0.643897
Cluster1	Gulf of Thailand	SNP510	53	1.49019	0.510689	0.415094	0.328943	0.332075	-0.261905
Cluster1	Gulf of Thailand	SNP511	53	1.01905	0.053384	0.0188679	0.0186899	0.0188679	-0.00952381
Cluster1	Gulf of Thailand	SNP512	53	1.91675	0.732263	0.433962	0.478284	0.482839	0.0926684
Cluster1	Gulf of Thailand	SNP513	53	1.2847	0.447855	0.0943396	0.221609	0.22372	0.574297
Cluster1	Gulf of Thailand	SNP514	53	1.14071	0.243267	0.0566038	0.123354	0.124528	0.541126
Cluster1	Gulf of Thailand	SNP515	53	1.21025	0.359673	0.113208	0.173727	0.175382	0.348361
Cluster1	Gulf of Thailand	SNP516	53	2.06392	0.770763	0.339623	0.515486	0.520395	0.34116
Cluster1	Gulf of Thailand	SNP517	53	1.98236	0.688691	0.415094	0.49555	0.50027	0.162356
Cluster1	Gulf of Thailand	SNP518	53	1.76389	0.716794	0.320755	0.433072	0.437197	0.259351
Cluster1	Gulf of Thailand	SNP519	53	1.09963	0.2137	0.0188679	0.0906016	0.0914645	0.791749
Cluster1	Gulf of Thailand	SNP520	53	1.5192	0.609095	0.301887	0.341759	0.345013	0.116667
Cluster1	Gulf of Thailand	SNP521	53	1.25122	0.353169	0.188679	0.200783	0.202695	0.0602837
Cluster1	Gulf of Thailand	SNP522	53	1.79317	0.634312	0.396226	0.442328	0.446541	0.104225
Cluster1	Gulf of Thailand	SNP523	53	1.34466	0.424342	0.150943	0.256319	0.25876	0.411111
Cluster1	Gulf of Thailand	SNP524	53	1.48037	0.560081	0.358491	0.324493	0.327583	-0.104772
Cluster1	Gulf of Thailand	SNP525	53	1.23608	0.401318	0.132075	0.190993	0.192812	0.308481
Cluster1	Gulf of Thailand	SNP526	53	2.15249	0.827486	0.943396	0.535422	0.540521	-0.761968
Cluster1	Gulf of Thailand	SNP527	53	1.96571	0.6844	0.528302	0.491278	0.495957	-0.0753623
Cluster1	Gulf of Thailand	SNP528	53	1.60974	0.623612	0.188679	0.378782	0.38239	0.50188
Cluster1	Gulf of Thailand	SNP529	53	1.07914	0.186837	0.0377358	0.0733357	0.0740341	0.485437
Cluster1	Gulf of Thailand	SNP530	53	1.0582	0.128789	0.0566038	0.0550018	0.0555256	-0.0291262
Cluster1	Gulf of Thailand	SNP531	53	1.99929	0.692969	0.339623	0.499822	0.504582	0.320513
Cluster1	Gulf of Thailand	SNP532	53	1.27421	0.372155	0.169811	0.215201	0.217251	0.210918
Cluster1	Gulf of Thailand	SNP533	53	1.49019	0.510689	0.415094	0.328943	0.332075	-0.261905
Cluster1	Gulf of Thailand	SNP534	53	1.99361	0.691544	0.943396	0.498398	0.503145	-0.892857
Cluster1	Gulf of Thailand	SNP535	53	1.34466	0.424342	0.301887	0.256319	0.25876	-0.177778
Cluster1	Gulf of Thailand	SNP536	53	1.83295	0.646861	0.698113	0.454432	0.45876	-0.536232
Cluster1	Gulf of Thailand	SNP537	53	1.77224	0.627437	0.641509	0.435742	0.439892	-0.472222
Cluster1	Gulf of Thailand	SNP538	53	1.68304	0.595782	0.566038	0.405838	0.409704	-0.394737
Cluster1	Gulf of Thailand	SNP539	53	1.4169	0.470247	0.358491	0.294233	0.297035	-0.218391
Cluster1	Gulf of Thailand	SNP540	53	1.0582	0.128789	0.0566038	0.0550018	0.0555256	-0.0291262
Cluster1	Gulf of Thailand	SNP541	53	1.29746	0.390313	0.264151	0.229263	0.231447	-0.152174
Cluster1	Gulf of Thailand	SNP542	53	1.32095	0.407694	0.283019	0.242969	0.245283	-0.164835
Cluster1	Gulf of Thailand	SNP543	53	1.99716	0.692435	0.962264	0.499288	0.504043	-0.927273
Cluster1	Gulf of Thailand	SNP544	53	1.54638	0.623314	0.358491	0.353329	0.356694	-0.0146096
Cluster1	Gulf of Thailand	SNP545	53	1.46569	0.497776	0.396226	0.317729	0.320755	-0.247059
Cluster1	Gulf of Thailand	SNP546	53	1.85413	0.713654	0.641509	0.460662	0.465049	-0.392581
Cluster1	Gulf of Thailand	SNP547	53	1.36425	0.524201	0.113208	0.266999	0.269542	0.576
Cluster1	Gulf of Thailand	SNP548	53	2.0392	0.764752	0.660377	0.509612	0.514465	-0.295844
Cluster1	Gulf of Thailand	SNP549	53	1.10006	0.221842	0.0566038	0.0909576	0.0918239	0.377691
Cluster1	Gulf of Thailand	SNP550	53	1.10006	0.221842	0.0566038	0.0909576	0.0918239	0.377691
Cluster1	Gulf of Thailand	SNP551	53	1.30956	0.46933	0.113208	0.236383	0.238634	0.521084
Cluster1	Gulf of Thailand	SNP552	53	2.06392	0.770763	0.377358	0.515486	0.520395	0.267956
Cluster1	Gulf of Thailand	SNP553	53	1.98867	0.690296	0.358491	0.497152	0.501887	0.278912
Cluster1	Gulf of Thailand	SNP554	53	1.12136	0.253548	0.0754717	0.108224	0.109254	0.302632
Cluster1	Gulf of Thailand	SNP555	53	1.12136	0.253548	0.0754717	0.108224	0.109254	0.302632
Cluster1	Gulf of Thailand	SNP556	53	2.07536	0.773487	0.849057	0.518156	0.523091	-0.638612
Cluster1	Gulf of Thailand	SNP557	53	2.13288	0.823039	0.867925	0.53115	0.536208	-0.634048
Cluster1	Gulf of Thailand	SNP558	53	2.15249	0.827486	0.867925	0.535422	0.540521	-0.621011
Cluster1	Gulf of Thailand	SNP559	53	2.00214	0.755413	0.792453	0.500534	0.505301	-0.583215
Cluster1	Gulf of Thailand	SNP560	53	2.15249	0.827486	0.90566	0.535422	0.540521	-0.691489
Cluster1	Gulf of Thailand	SNP561	53	1.12136	0.253548	0.0754717	0.108224	0.109254	0.302632
Cluster1	Gulf of Thailand	SNP562	53	1.98727	0.75155	0.773585	0.496796	0.501527	-0.557148
Cluster1	Gulf of Thailand	SNP563	53	1.16218	0.267568	0.150943	0.139551	0.140881	-0.0816327
Cluster1	Gulf of Thailand	SNP564	53	1.32095	0.407694	0.283019	0.242969	0.245283	-0.164835
Cluster1	Gulf of Thailand	SNP565	53	1.18398	0.29059	0.132075	0.155393	0.156873	0.150057
Cluster1	Gulf of Thailand	SNP566	53	1.18398	0.29059	0.132075	0.155393	0.156873	0.150057
Cluster1	Gulf of Thailand	SNP567	53	1.42915	0.530562	0.320755	0.300285	0.303145	-0.0681683
Cluster1	Gulf of Thailand	SNP568	53	1.63552	0.634717	0.471698	0.388572	0.392273	-0.213926
Cluster1	Gulf of Thailand	SNP569	53	1.45469	0.545639	0.339623	0.312567	0.315544	-0.0865604
Cluster1	Gulf of Thailand	SNP570	53	1.85413	0.713654	0.339623	0.460662	0.465049	0.262751
Cluster1	Gulf of Thailand	SNP571	53	1.98867	0.690296	0.924528	0.497152	0.501887	-0.859649
Cluster1	Gulf of Thailand	SNP572	53	1.97469	0.686725	0.886792	0.493592	0.498293	-0.79661
Cluster1	Gulf of Thailand	SNP573	53	1.97469	0.686725	0.886792	0.493592	0.498293	-0.79661
Cluster1	Gulf of Thailand	SNP574	53	1.93125	0.67524	0.811321	0.4822	0.486792	-0.68254
Cluster1	Gulf of Thailand	SNP575	53	1.97469	0.686725	0.886792	0.493592	0.498293	-0.79661
Cluster1	Gulf of Thailand	SNP576	53	1.49019	0.510689	0.415094	0.328943	0.332075	-0.261905
Cluster1	Gulf of Thailand	SNP577	53	1.5636	0.546248	0.471698	0.360449	0.363881	-0.308642
Cluster1	Gulf of Thailand	SNP578	53	1.5636	0.546248	0.471698	0.360449	0.363881	-0.308642
Cluster1	Gulf of Thailand	SNP579	53	2.07613	0.773669	0.981132	0.518334	0.52327	-0.892857
Cluster1	Gulf of Thailand	SNP580	53	1.5636	0.546248	0.471698	0.360449	0.363881	-0.308642
Cluster1	Gulf of Thailand	SNP581	53	1.5636	0.546248	0.471698	0.360449	0.363881	-0.308642
Cluster1	Gulf of Thailand	SNP582	53	1.99929	0.692969	0.981132	0.499822	0.504582	-0.962963
Cluster1	Gulf of Thailand	SNP583	53	1.53918	0.534908	0.45283	0.350303	0.353639	-0.292683
Cluster1	Gulf of Thailand	SNP584	53	1.5636	0.546248	0.471698	0.360449	0.363881	-0.308642
Cluster1	Gulf of Thailand	SNP585	53	1.34466	0.424342	0.301887	0.256319	0.25876	-0.177778
Cluster1	Gulf of Thailand	SNP586	53	1.25122	0.353169	0.0754717	0.200783	0.202695	0.624113
Cluster1	Gulf of Thailand	SNP587	53	1.53918	0.534908	0.45283	0.350303	0.353639	-0.292683
Cluster1	Gulf of Thailand	SNP588	53	1.5879	0.557093	0.490566	0.370239	0.373765	-0.325
Cluster1	Gulf of Thailand	SNP589	53	1.5879	0.557093	0.490566	0.370239	0.373765	-0.325
Cluster1	Gulf of Thailand	SNP590	53	1.5879	0.557093	0.490566	0.370239	0.373765	-0.325
Cluster1	Gulf of Thailand	SNP591	53	1.5879	0.557093	0.490566	0.370239	0.373765	-0.325
Cluster1	Gulf of Thailand	SNP592	53	1.5879	0.557093	0.490566	0.370239	0.373765	-0.325
Cluster1	Gulf of Thailand	SNP593	53	1.09877	0.190096	0.0943396	0.0898896	0.0907457	-0.049505
Cluster1	Gulf of Thailand	SNP594	53	1.5879	0.557093	0.490566	0.370239	0.373765	-0.325
Cluster1	Gulf of Thailand	SNP595	53	1.5879	0.557093	0.490566	0.370239	0.373765	-0.325
Cluster1	Gulf of Thailand	SNP596	53	1.99716	0.692435	0.962264	0.499288	0.504043	-0.927273
Cluster1	Gulf of Thailand	SNP597	53	1.99929	0.692969	0.981132	0.499822	0.504582	-0.962963
Cluster1	Gulf of Thailand	SNP598	53	1.53918	0.534908	0.45283	0.350303	0.353639	-0.292683
Cluster1	Gulf of Thailand	SNP599	53	1.36857	0.440295	0.320755	0.269313	0.271878	-0.191011
Cluster1	Gulf of Thailand	SNP600	53	1.96571	0.6844	0.830189	0.491278	0.495957	-0.689855
Cluster1	Gulf of Thailand	SNP601	53	1.77224	0.627437	0.641509	0.435742	0.439892	-0.472222
Cluster1	Gulf of Thailand	SNP602	53	1.96571	0.6844	0.830189	0.491278	0.495957	-0.689855
Cluster1	Gulf of Thailand	SNP603	53	1.7507	0.620153	0.622642	0.4288	0.432884	-0.452055
Cluster1	Gulf of Thailand	SNP604	53	1.5636	0.546248	0.433962	0.360449	0.363881	-0.203951
Cluster1	Gulf of Thailand	SNP605	53	1.50617	0.573915	0.377358	0.336063	0.339263	-0.122881
Cluster1	Gulf of Thailand	SNP606	53	1.50617	0.573915	0.377358	0.336063	0.339263	-0.122881
Cluster1	Gulf of Thailand	SNP607	53	1.51469	0.52306	0.433962	0.339801	0.343037	-0.277108
Cluster1	Gulf of Thailand	SNP608	53	1.97123	0.747307	0.754717	0.492702	0.497394	-0.531792
Cluster1	Gulf of Thailand	SNP609	53	2	0.693147	0.811321	0.5	0.504762	-0.622642
Cluster1	Gulf of Thailand	SNP610	53	1.53918	0.534908	0.45283	0.350303	0.353639	-0.292683
Cluster1	Gulf of Thailand	SNP611	53	1.53918	0.534908	0.45283	0.350303	0.353639	-0.292683
Cluster1	Gulf of Thailand	SNP612	53	1.94394	0.678659	0.716981	0.485582	0.490207	-0.47654
Cluster1	Gulf of Thailand	SNP613	53	1.70604	0.604333	0.584906	0.413848	0.41779	-0.413333
Cluster1	Gulf of Thailand	SNP614	53	1.49019	0.510689	0.377358	0.328943	0.332075	-0.147186
Cluster1	Gulf of Thailand	SNP615	53	1.86955	0.657842	0.698113	0.465112	0.469542	-0.500957
Cluster1	Gulf of Thailand	SNP616	53	1.86955	0.657842	0.698113	0.465112	0.469542	-0.500957
Cluster1	Gulf of Thailand	SNP617	53	1.93125	0.67524	0.584906	0.4822	0.486792	-0.212994
Cluster1	Gulf of Thailand	SNP618	53	1.53918	0.534908	0.45283	0.350303	0.353639	-0.292683
Cluster1	Gulf of Thailand	SNP619	53	1.53918	0.534908	0.45283	0.350303	0.353639	-0.292683
Cluster1	Gulf of Thailand	SNP620	53	1.86955	0.657842	0.698113	0.465112	0.469542	-0.500957
Cluster1	Gulf of Thailand	SNP621	53	1.86955	0.657842	0.698113	0.465112	0.469542	-0.500957
Cluster1	Gulf of Thailand	SNP622	53	1.39266	0.455587	0.339623	0.281951	0.284636	-0.204545
Cluster1	Gulf of Thailand	SNP623	53	1.86955	0.657842	0.698113	0.465112	0.469542	-0.500957
Cluster1	Gulf of Thailand	SNP624	53	1.53918	0.534908	0.45283	0.350303	0.353639	-0.292683
Cluster1	Gulf of Thailand	SNP625	53	1.63552	0.634717	0.245283	0.388572	0.392273	0.368759
Cluster1	Gulf of Thailand	SNP626	53	1.25122	0.353169	0.0754717	0.200783	0.202695	0.624113
Cluster1	Gulf of Thailand	SNP627	53	1.38613	0.527796	0.132075	0.278569	0.281222	0.525879
Cluster1	Gulf of Thailand	SNP628	53	1.07914	0.186837	0.0377358	0.0733357	0.0740341	0.485437
Cluster1	Gulf of Thailand	SNP629	53	1.53918	0.534908	0.226415	0.350303	0.353639	0.353659
Cluster1	Gulf of Thailand	SNP630	53	1.16508	0.310008	0.0754717	0.141687	0.143037	0.467337
Cluster1	Gulf of Thailand	SNP631	53	1.36857	0.440295	0.245283	0.269313	0.271878	0.0892267
Cluster1	Gulf of Thailand	SNP632	53	1.96571	0.6844	0.754717	0.491278	0.495957	-0.536232
Cluster1	Gulf of Thailand	SNP633	53	2.07613	0.773669	0.641509	0.518334	0.52327	-0.237637
Cluster1	Gulf of Thailand	SNP634	53	1.53204	0.587165	0.396226	0.347277	0.350584	-0.140953
Cluster1	Gulf of Thailand	SNP635	53	1.53204	0.587165	0.396226	0.347277	0.350584	-0.140953
Cluster1	Gulf of Thailand	SNP636	53	1.53918	0.534908	0.264151	0.350303	0.353639	0.245935
Cluster1	Gulf of Thailand	SNP637	53	1.07831	0.160681	0.0377358	0.0726237	0.0733154	0.480392
Cluster1	Gulf of Thailand	SNP638	53	1.16508	0.310008	0.0754717	0.141687	0.143037	0.467337
Cluster1	Gulf of Thailand	SNP639	53	1.35373	0.481213	0.113208	0.261303	0.263792	0.566757
Cluster1	Gulf of Thailand	SNP640	53	2.06392	0.770763	0.339623	0.515486	0.520395	0.34116
Cluster1	Gulf of Thailand	SNP641	53	2.07306	0.772943	0.377358	0.517622	0.522552	0.270977
Cluster1	Gulf of Thailand	SNP642	53	1.11957	0.217519	0.113208	0.1068	0.107817	-0.06
Cluster1	Gulf of Thailand	SNP643	53	1.11957	0.217519	0.113208	0.1068	0.107817	-0.06
Cluster1	Gulf of Thailand	SNP644	53	1.14071	0.243267	0.132075	0.123354	0.124528	-0.0707071
Cluster1	Gulf of Thailand	SNP645	53	1.46569	0.497776	0.283019	0.317729	0.320755	0.109244
Cluster1	Gulf of Thailand	SNP646	53	1.22852	0.333296	0.0566038	0.186009	0.187781	0.695694
Cluster1	Gulf of Thailand	SNP647	53	1.94394	0.678659	0.830189	0.485582	0.490207	-0.709677
Cluster1	Gulf of Thailand	SNP648	53	1.18398	0.29059	0.0566038	0.155393	0.156873	0.635739
Cluster1	Gulf of Thailand	SNP649	53	1.2806	0.424808	0.0943396	0.219117	0.221204	0.569456
Cluster1	Gulf of Thailand	SNP650	53	1.07831	0.160681	0.0377358	0.0726237	0.0733154	0.480392
Cluster1	Gulf of Thailand	SNP651	53	1.83176	0.706634	0.358491	0.454076	0.458401	0.210506
Cluster1	Gulf of Thailand	SNP652	53	1.16508	0.310008	0.113208	0.141687	0.143037	0.201005
Cluster1	Gulf of Thailand	SNP653	53	1.61205	0.567458	0.320755	0.379672	0.383288	0.15518
Cluster1	Gulf of Thailand	SNP654	53	1.21025	0.359673	0.113208	0.173727	0.175382	0.348361
Cluster1	Gulf of Thailand	SNP655	53	1.93591	0.737668	0.716981	0.483446	0.48805	-0.483063
Cluster1	Gulf of Thailand	SNP656	53	1.91675	0.732263	0.698113	0.478284	0.482839	-0.45962
Cluster1	Gulf of Thailand	SNP657	53	1.93591	0.737668	0.716981	0.483446	0.48805	-0.483063
Cluster1	Gulf of Thailand	SNP658	53	1.91675	0.732263	0.698113	0.478284	0.482839	-0.45962
Cluster1	Gulf of Thailand	SNP659	53	1.91675	0.732263	0.698113	0.478284	0.482839	-0.45962
Cluster1	Gulf of Thailand	SNP660	53	1.91675	0.732263	0.698113	0.478284	0.482839	-0.45962
Cluster1	Gulf of Thailand	SNP661	53	1.2061	0.312465	0.188679	0.170879	0.172507	-0.104167
Cluster1	Gulf of Thailand	SNP662	53	1.26021	0.425228	0.113208	0.206479	0.208446	0.451724
Cluster1	Gulf of Thailand	SNP663	53	2	0.693147	1	0.5	0.504762	-1
Cluster1	Gulf of Thailand	SNP664	53	1.94394	0.678659	0.830189	0.485582	0.490207	-0.709677
Cluster1	Gulf of Thailand	SNP665	53	2	0.693147	1	0.5	0.504762	-1
Cluster1	Gulf of Thailand	SNP666	53	2	0.693147	0.962264	0.5	0.504762	-0.924528
Cluster1	Gulf of Thailand	SNP667	53	1.73663	0.674293	0.54717	0.424172	0.428212	-0.289971
Cluster1	Gulf of Thailand	SNP668	53	1.68658	0.655449	0.320755	0.407084	0.410961	0.212068
Cluster1	Gulf of Thailand	SNP669	53	1.25122	0.353169	0.0754717	0.200783	0.202695	0.624113
Cluster1	Gulf of Thailand	SNP670	53	1.51469	0.52306	0.245283	0.339801	0.343037	0.278156
Cluster1	Gulf of Thailand	SNP671	53	1.5879	0.557093	0.377358	0.370239	0.373765	-0.0192308
Cluster1	Gulf of Thailand	SNP672	53	1.46569	0.497776	0.396226	0.317729	0.320755	-0.247059
Cluster1	Gulf of Thailand	SNP673	53	1.99361	0.691544	0.943396	0.498398	0.503145	-0.892857
Cluster1	Gulf of Thailand	SNP674	53	1.99361	0.691544	0.943396	0.498398	0.503145	-0.892857
Cluster1	Gulf of Thailand	SNP675	53	1.49019	0.510689	0.415094	0.328943	0.332075	-0.261905
Cluster1	Gulf of Thailand	SNP676	53	1.49019	0.510689	0.415094	0.328943	0.332075	-0.261905
Cluster1	Gulf of Thailand	SNP677	53	1.49019	0.510689	0.415094	0.328943	0.332075	-0.261905
Cluster1	Gulf of Thailand	SNP678	53	2	0.693147	1	0.5	0.504762	-1
Cluster1	Gulf of Thailand	SNP679	53	1.39266	0.455587	0.339623	0.281951	0.284636	-0.204545
Cluster1	Gulf of Thailand	SNP680	53	1.44125	0.484302	0.377358	0.306159	0.309075	-0.232558
Cluster1	Gulf of Thailand	SNP681	53	1.5879	0.557093	0.490566	0.370239	0.373765	-0.325
Cluster1	Gulf of Thailand	SNP682	53	1.99929	0.692969	0.981132	0.499822	0.504582	-0.962963
Cluster1	Gulf of Thailand	SNP683	53	1.98867	0.690296	0.924528	0.497152	0.501887	-0.859649
Cluster1	Gulf of Thailand	SNP684	53	1.77224	0.627437	0.641509	0.435742	0.439892	-0.472222
Cluster1	Gulf of Thailand	SNP685	53	1.36857	0.440295	0.320755	0.269313	0.271878	-0.191011
Cluster1	Gulf of Thailand	SNP686	53	2	0.693147	1	0.5	0.504762	-1
Cluster1	Gulf of Thailand	SNP687	53	2	0.693147	1	0.5	0.504762	-1
Cluster1	Gulf of Thailand	SNP688	53	1.7507	0.620153	0.622642	0.4288	0.432884	-0.452055
Cluster1	Gulf of Thailand	SNP689	53	1.42915	0.530562	0.320755	0.300285	0.303145	-0.0681683
Cluster1	Gulf of Thailand	SNP690	53	1.21234	0.375956	0.113208	0.175151	0.176819	0.353659
Cluster1	Gulf of Thailand	SNP691	53	2.12884	0.848413	0.320755	0.53026	0.53531	0.395099
Cluster1	Gulf of Thailand	SNP692	53	1.16508	0.310008	0.113208	0.141687	0.143037	0.201005
Cluster1	Gulf of Thailand	SNP693	53	1.98727	0.75155	0.584906	0.496796	0.501527	-0.177356
Cluster1	Gulf of Thailand	SNP694	53	1.53918	0.534908	0.301887	0.350303	0.353639	0.138211
Cluster1	Gulf of Thailand	SNP695	53	1.4038	0.514823	0.150943	0.287647	0.290386	0.475248
Cluster1	Gulf of Thailand	SNP696	53	1.4038	0.514823	0.150943	0.287647	0.290386	0.475248
Cluster1	Gulf of Thailand	SNP697	53	1.53204	0.587165	0.207547	0.347277	0.350584	0.402358
Cluster1	Gulf of Thailand	SNP698	53	1.42915	0.530562	0.207547	0.300285	0.303145	0.308832
Cluster1	Gulf of Thailand	SNP699	53	1.38613	0.527796	0.245283	0.278569	0.281222	0.119489
Cluster1	Gulf of Thailand	SNP700	53	1.27421	0.372155	0.0943396	0.215201	0.217251	0.561621
Cluster1	Gulf of Thailand	SNP701	53	1.32907	0.463261	0.0943396	0.247597	0.249955	0.618979
Cluster1	Gulf of Thailand	SNP702	53	1.5879	0.557093	0.377358	0.370239	0.373765	-0.0192308
Cluster1	Gulf of Thailand	SNP703	53	1.22852	0.333296	0.207547	0.186009	0.187781	-0.115789
Cluster1	Gulf of Thailand	SNP704	53	2	0.693147	0.509434	0.5	0.504762	-0.0188679
Cluster1	Gulf of Thailand	SNP705	53	1.25122	0.353169	0.150943	0.200783	0.202695	0.248227
Cluster1	Gulf of Thailand	SNP706	53	2.06924	0.772035	0.886792	0.516732	0.521653	-0.716156
Cluster1	Gulf of Thailand	SNP707	53	1.18749	0.335565	0.0943396	0.157885	0.159389	0.40248
Cluster1	Gulf of Thailand	SNP708	53	1.98236	0.785429	0.490566	0.49555	0.50027	0.0100575
Cluster1	Gulf of Thailand	SNP709	53	1.44533	0.582034	0.0943396	0.308117	0.311051	0.693819
Cluster1	Gulf of Thailand	SNP710	53	1.50617	0.573915	0.339623	0.336063	0.339263	-0.0105932
Cluster1	Gulf of Thailand	SNP711	53	1.76113	0.683033	0.226415	0.432182	0.436298	0.476112
Cluster1	Gulf of Thailand	SNP712	53	1.39266	0.455587	0.150943	0.281951	0.284636	0.464646
Cluster1	Gulf of Thailand	SNP713	53	1.32095	0.407694	0.0943396	0.242969	0.245283	0.611722
Cluster1	Gulf of Thailand	SNP714	53	1.49216	0.594239	0.132075	0.329833	0.332974	0.599568
Cluster1	Gulf of Thailand	SNP715	53	1.2806	0.424808	0.0566038	0.219117	0.221204	0.741673
Cluster1	Gulf of Thailand	SNP716	53	1.2806	0.424808	0.0566038	0.219117	0.221204	0.741673
Cluster1	Gulf of Thailand	SNP717	53	1.72862	0.612455	0.339623	0.421502	0.425517	0.194257
Cluster1	Gulf of Thailand	SNP718	53	1.16218	0.267568	0.150943	0.139551	0.140881	-0.0816327
Cluster1	Gulf of Thailand	SNP719	53	1.32095	0.407694	0.283019	0.242969	0.245283	-0.164835
Cluster1	Gulf of Thailand	SNP720	53	1.11957	0.217519	0.113208	0.1068	0.107817	-0.06
Cluster1	Gulf of Thailand	SNP721	53	1.4169	0.470247	0.358491	0.294233	0.297035	-0.218391
Cluster1	Gulf of Thailand	SNP722	53	1.14071	0.243267	0.132075	0.123354	0.124528	-0.0707071
Cluster1	Gulf of Thailand	SNP723	53	1.5636	0.546248	0.471698	0.360449	0.363881	-0.308642
Cluster1	Gulf of Thailand	SNP724	53	1.5879	0.557093	0.490566	0.370239	0.373765	-0.325
Cluster1	Gulf of Thailand	SNP725	53	1.8865	0.662756	0.754717	0.469918	0.474394	-0.606061
Cluster1	Gulf of Thailand	SNP726	53	1.22852	0.333296	0.207547	0.186009	0.187781	-0.115789
Cluster1	Gulf of Thailand	SNP727	53	1.98236	0.688691	0.90566	0.49555	0.50027	-0.827586
Cluster1	Gulf of Thailand	SNP728	53	2	0.693147	1	0.5	0.504762	-1
Cluster1	Gulf of Thailand	SNP729	53	1.96571	0.6844	0.867925	0.491278	0.495957	-0.766667
Cluster1	Gulf of Thailand	SNP730	53	1.25682	0.404176	0.0754717	0.204343	0.206289	0.630662
Cluster1	Gulf of Thailand	SNP731	53	1.16218	0.267568	0.0377358	0.139551	0.140881	0.729592
Cluster1	Gulf of Thailand	SNP732	53	1.35373	0.481213	0.0754717	0.261303	0.263792	0.711172
Cluster1	Gulf of Thailand	SNP733	53	1.30469	0.444479	0.113208	0.233535	0.235759	0.515244
Cluster1	Gulf of Thailand	SNP734	53	1.07831	0.160681	0.0377358	0.0726237	0.0733154	0.480392
Cluster1	Gulf of Thailand	SNP735	53	1.99716	0.692435	0.962264	0.499288	0.504043	-0.927273
Cluster1	Gulf of Thailand	SNP736	53	1.07831	0.160681	0.0754717	0.0726237	0.0733154	-0.0392157
Cluster1	Gulf of Thailand	SNP737	53	1.38613	0.527796	0.0943396	0.278569	0.281222	0.661342
Cluster1	Gulf of Thailand	SNP738	53	1.68658	0.655449	0.320755	0.407084	0.410961	0.212068
Cluster1	Gulf of Thailand	SNP739	53	1.71176	0.665102	0.339623	0.415806	0.419766	0.183219
Cluster1	Gulf of Thailand	SNP740	53	1.54638	0.623314	0.245283	0.353329	0.356694	0.305793
Cluster1	Gulf of Thailand	SNP741	53	1.21025	0.359673	0.113208	0.173727	0.175382	0.348361
Cluster1	Gulf of Thailand	SNP742	53	1.07914	0.186837	0.0377358	0.0733357	0.0740341	0.485437
Cluster1	Gulf of Thailand	SNP743	53	1.29746	0.390313	0.113208	0.229263	0.231447	0.506211
Cluster1	Gulf of Thailand	SNP744	53	1.22852	0.333296	0.0566038	0.186009	0.187781	0.695694
Cluster1	Gulf of Thailand	SNP745	53	1.25682	0.404176	0.0377358	0.204343	0.206289	0.815331
Cluster1	Gulf of Thailand	SNP746	53	1.07831	0.160681	0.0377358	0.0726237	0.0733154	0.480392
Cluster1	Gulf of Thailand	SNP747	53	1.36029	0.509223	0.0754717	0.264863	0.267385	0.715054
Cluster1	Gulf of Thailand	SNP748	53	1.36029	0.509223	0.0754717	0.264863	0.267385	0.715054
Cluster1	Gulf of Thailand	SNP749	53	1.36029	0.509223	0.0754717	0.264863	0.267385	0.715054
Cluster1	Gulf of Thailand	SNP750	53	1.32907	0.463261	0.132075	0.247597	0.249955	0.466571
Cluster1	Gulf of Thailand	SNP751	53	1.32907	0.463261	0.132075	0.247597	0.249955	0.466571
Cluster1	Gulf of Thailand	SNP752	53	1.30469	0.444479	0.113208	0.233535	0.235759	0.515244
Cluster1	Gulf of Thailand	SNP753	53	1.32907	0.463261	0.132075	0.247597	0.249955	0.466571
Cluster1	Gulf of Thailand	SNP754	53	1.16218	0.267568	0.0377358	0.139551	0.140881	0.729592
Cluster1	Gulf of Thailand	SNP755	53	1.99716	0.692435	0.433962	0.499288	0.504043	0.130838
Cluster1	Gulf of Thailand	SNP756	53	1.07914	0.186837	0.0377358	0.0733357	0.0740341	0.485437
Cluster1	Gulf of Thailand	SNP757	53	1.25122	0.353169	0.0754717	0.200783	0.202695	0.624113
Cluster1	Gulf of Thailand	SNP758	53	1.5879	0.557093	0.339623	0.370239	0.373765	0.0826923
Cluster1	Gulf of Thailand	SNP759	53	1.16508	0.310008	0.113208	0.141687	0.143037	0.201005
Cluster1	Gulf of Thailand	SNP760	53	1.4169	0.470247	0.358491	0.294233	0.297035	-0.218391
Cluster1	Gulf of Thailand	SNP761	53	1.16508	0.310008	0.0377358	0.141687	0.143037	0.733668
Cluster1	Gulf of Thailand	SNP762	53	2.00214	0.755413	0.415094	0.500534	0.505301	0.170697
Cluster1	Gulf of Thailand	SNP763	53	1.95545	0.681712	0.54717	0.488608	0.493261	-0.119854
Cluster1	Gulf of Thailand	SNP764	53	1.5879	0.557093	0.490566	0.370239	0.373765	-0.325
Cluster1	Gulf of Thailand	SNP765	53	1.5636	0.546248	0.471698	0.360449	0.363881	-0.308642
Cluster1	Gulf of Thailand	SNP766	53	1.5636	0.546248	0.471698	0.360449	0.363881	-0.308642
Cluster1	Gulf of Thailand	SNP767	53	1.99929	0.692969	0.490566	0.499822	0.504582	0.0185185
Cluster1	Gulf of Thailand	SNP768	53	1.8865	0.662756	0.415094	0.469918	0.474394	0.116667
Cluster1	Gulf of Thailand	SNP769	53	1.68658	0.655449	0.320755	0.407084	0.410961	0.212068
Cluster1	Gulf of Thailand	SNP770	53	1.89669	0.726463	0.415094	0.472766	0.477269	0.121988
Cluster1	Gulf of Thailand	SNP771	53	1.55796	0.599852	0.264151	0.358135	0.361545	0.262425
Cluster1	Gulf of Thailand	SNP772	53	1.16508	0.310008	0.0377358	0.141687	0.143037	0.733668
Cluster1	Gulf of Thailand	SNP773	53	1.32907	0.463261	0.0943396	0.247597	0.249955	0.618979
Cluster1	Gulf of Thailand	SNP774	53	1.18398	0.29059	0.0566038	0.155393	0.156873	0.635739
Cluster1	Gulf of Thailand	SNP775	53	1.25682	0.404176	0.0754717	0.204343	0.206289	0.630662
Cluster1	Gulf of Thailand	SNP776	53	1.30956	0.46933	0.0754717	0.236383	0.238634	0.680723
Cluster1	Gulf of Thailand	SNP777	53	2.04887	0.767123	0.867925	0.511926	0.516801	-0.69541
Cluster1	Gulf of Thailand	SNP778	53	1.99361	0.691544	0.943396	0.498398	0.503145	-0.892857
Cluster1	Gulf of Thailand	SNP779	53	1.46569	0.497776	0.396226	0.317729	0.320755	-0.247059
Cluster1	Gulf of Thailand	SNP780	53	1.62841	0.662399	0.415094	0.385902	0.389578	-0.0756458
Cluster1	Gulf of Thailand	SNP781	53	1.55753	0.6476	0.169811	0.357957	0.361366	0.525609
Cluster1	Gulf of Thailand	SNP782	53	1.21234	0.375956	0.0754717	0.175151	0.176819	0.569106
Cluster1	Gulf of Thailand	SNP783	53	1.21025	0.359673	0.113208	0.173727	0.175382	0.348361
Cluster1	Gulf of Thailand	SNP784	53	1.21025	0.359673	0.150943	0.173727	0.175382	0.131148
Cluster1	Gulf of Thailand	SNP785	53	1.63599	0.577354	0.301887	0.38875	0.392453	0.223443
Cluster1	Gulf of Thailand	SNP786	53	1.25122	0.353169	0.188679	0.200783	0.202695	0.0602837
Cluster1	Gulf of Thailand	SNP787	53	1.14071	0.243267	0.0566038	0.123354	0.124528	0.541126
Cluster1	Gulf of Thailand	SNP788	53	1.65968	0.586792	0.320755	0.397472	0.401258	0.193014
Cluster1	Gulf of Thailand	SNP789	53	1.61205	0.567458	0.283019	0.379672	0.383288	0.254571
Cluster1	Gulf of Thailand	SNP790	53	1.96091	0.779507	0.396226	0.490032	0.494699	0.191428
Cluster1	Gulf of Thailand	SNP791	53	1.96091	0.779507	0.396226	0.490032	0.494699	0.191428
Cluster1	Gulf of Thailand	SNP792	53	2.05712	0.769126	0.433962	0.513884	0.518778	0.155525
Cluster1	Gulf of Thailand	SNP793	53	1.18749	0.335565	0.0566038	0.157885	0.159389	0.641488
Cluster1	Gulf of Thailand	SNP794	53	1.83176	0.706634	0.622642	0.454076	0.458401	-0.371227
Cluster1	Gulf of Thailand	SNP795	53	1.85413	0.713654	0.603774	0.460662	0.465049	-0.310665
Cluster1	Gulf of Thailand	SNP796	53	1.80876	0.699196	0.603774	0.447134	0.451393	-0.350318
Cluster1	Gulf of Thailand	SNP797	53	1.85413	0.713654	0.603774	0.460662	0.465049	-0.310665
Cluster1	Gulf of Thailand	SNP798	53	1.2806	0.424808	0.0943396	0.219117	0.221204	0.569456
Cluster1	Gulf of Thailand	SNP799	53	1.45469	0.545639	0.264151	0.312567	0.315544	0.154897
Cluster1	Gulf of Thailand	SNP800	53	2.04068	0.800783	0.433962	0.509968	0.514825	0.14904
Cluster1	Gulf of Thailand	SNP801	53	1.53204	0.587165	0.320755	0.347277	0.350584	0.0763711
Cluster1	Gulf of Thailand	SNP802	53	1.76389	0.716794	0.396226	0.433072	0.437197	0.0850801
Cluster1	Gulf of Thailand	SNP803	53	1.45469	0.545639	0.188679	0.312567	0.315544	0.396355
Cluster1	Gulf of Thailand	SNP804	53	1.43867	0.562496	0.132075	0.304913	0.307817	0.566842
Cluster1	Gulf of Thailand	SNP805	53	1.34466	0.424342	0.113208	0.256319	0.25876	0.558333
Cluster1	Gulf of Thailand	SNP806	53	2.00214	0.755413	0.415094	0.500534	0.505301	0.170697
Cluster1	Gulf of Thailand	SNP807	53	1.29746	0.390313	0.113208	0.229263	0.231447	0.506211
Cluster1	Gulf of Thailand	SNP808	53	1.18398	0.29059	0.0943396	0.155393	0.156873	0.392898
Cluster1	Gulf of Thailand	SNP809	53	1.22852	0.333296	0.0566038	0.186009	0.187781	0.695694
Cluster1	Gulf of Thailand	SNP810	53	1.2847	0.447855	0.0943396	0.221609	0.22372	0.574297
Cluster1	Gulf of Thailand	SNP811	53	1.03845	0.0936	0.0377358	0.0370239	0.0373765	-0.0192308
Cluster1	Gulf of Thailand	SNP812	53	1.16218	0.267568	0.113208	0.139551	0.140881	0.188776
Cluster1	Gulf of Thailand	SNP813	53	1.09877	0.190096	0.0943396	0.0898896	0.0907457	-0.049505
Cluster1	Gulf of Thailand	SNP814	53	1.25122	0.353169	0.0754717	0.200783	0.202695	0.624113
Cluster1	Gulf of Thailand	SNP815	53	1.21025	0.359673	0.0377358	0.173727	0.175382	0.782787
Cluster1	Gulf of Thailand	SNP816	53	1.35373	0.481213	0.226415	0.261303	0.263792	0.133515
Cluster1	Gulf of Thailand	SNP817	53	1.0586	0.146803	0.0188679	0.0553578	0.055885	0.659164
Cluster1	Gulf of Thailand	SNP818	53	1.25682	0.404176	0.113208	0.204343	0.206289	0.445993
Cluster1	Gulf of Thailand	SNP819	53	1.25682	0.404176	0.113208	0.204343	0.206289	0.445993
Cluster1	Gulf of Thailand	SNP820	53	1.84197	0.743618	0.566038	0.457102	0.461456	-0.238318
Cluster1	Gulf of Thailand	SNP821	53	1.2806	0.424808	0.0566038	0.219117	0.221204	0.741673
Cluster1	Gulf of Thailand	SNP822	53	1.16218	0.267568	0.0377358	0.139551	0.140881	0.729592
Cluster1	Gulf of Thailand	SNP823	53	1.2806	0.424808	0.0943396	0.219117	0.221204	0.569456
Cluster1	Gulf of Thailand	SNP824	53	1.2806	0.424808	0.132075	0.219117	0.221204	0.397238
Cluster1	Gulf of Thailand	SNP825	53	1.10006	0.221842	0.0188679	0.0909576	0.0918239	0.792564
Cluster1	Gulf of Thailand	SNP826	53	1.26021	0.425228	0.113208	0.206479	0.208446	0.451724
Cluster1	Gulf of Thailand	SNP827	53	1.14071	0.243267	0.0566038	0.123354	0.124528	0.541126
Cluster1	Gulf of Thailand	SNP828	53	1.22852	0.333296	0.132075	0.186009	0.187781	0.289952
Cluster1	Gulf of Thailand	SNP829	53	1.29746	0.390313	0.150943	0.229263	0.231447	0.341615
Cluster1	Gulf of Thailand	SNP830	53	1.12136	0.253548	0.0754717	0.108224	0.109254	0.302632
Cluster1	Gulf of Thailand	SNP831	53	1.16218	0.267568	0.0754717	0.139551	0.140881	0.459184
Cluster1	Gulf of Thailand	SNP832	53	1.14071	0.243267	0.0943396	0.123354	0.124528	0.235209
Cluster1	Gulf of Thailand	SNP833	53	1.91675	0.732263	0.471698	0.478284	0.482839	0.01377
Cluster1	Gulf of Thailand	SNP834	53	1.90247	0.667292	0.358491	0.474368	0.478886	0.244278
Cluster1	Gulf of Thailand	SNP835	53	2.15249	0.827486	0.867925	0.535422	0.540521	-0.621011
Cluster1	Gulf of Thailand	SNP836	53	1.27421	0.372155	0.132075	0.215201	0.217251	0.38627
Cluster1	Gulf of Thailand	SNP837	53	2.15002	0.826931	0.924528	0.534888	0.539982	-0.728453
Cluster1	Gulf of Thailand	SNP838	53	2.15249	0.827486	0.943396	0.535422	0.540521	-0.761968
Cluster1	Gulf of Thailand	SNP839	53	1.68304	0.595782	0.566038	0.405838	0.409704	-0.394737
Cluster1	Gulf of Thailand	SNP840	53	1.61205	0.567458	0.509434	0.379672	0.383288	-0.341772
Cluster1	Gulf of Thailand	SNP841	53	1.63599	0.577354	0.528302	0.38875	0.392453	-0.358974
Cluster1	Gulf of Thailand	SNP842	53	1.63599	0.577354	0.528302	0.38875	0.392453	-0.358974
Cluster1	Gulf of Thailand	SNP843	53	1.68304	0.595782	0.566038	0.405838	0.409704	-0.394737
Cluster1	Gulf of Thailand	SNP844	53	1.30469	0.444479	0.226415	0.233535	0.235759	0.0304878
Cluster1	Gulf of Thailand	SNP845	53	1.25122	0.353169	0.226415	0.200783	0.202695	-0.12766
Cluster1	Gulf of Thailand	SNP846	53	1.25122	0.353169	0.226415	0.200783	0.202695	-0.12766
Cluster1	Gulf of Thailand	SNP847	53	1.25122	0.353169	0.226415	0.200783	0.202695	-0.12766
Cluster1	Gulf of Thailand	SNP848	53	1.29746	0.390313	0.264151	0.229263	0.231447	-0.152174
Cluster1	Gulf of Thailand	SNP849	53	1.27421	0.372155	0.245283	0.215201	0.217251	-0.139785
Cluster1	Gulf of Thailand	SNP850	53	1.27421	0.372155	0.245283	0.215201	0.217251	-0.139785
Cluster1	Gulf of Thailand	SNP851	53	1.25122	0.353169	0.226415	0.200783	0.202695	-0.12766
Cluster1	Gulf of Thailand	SNP852	53	1.25122	0.353169	0.226415	0.200783	0.202695	-0.12766
Cluster1	Gulf of Thailand	SNP853	53	1.25122	0.353169	0.226415	0.200783	0.202695	-0.12766
Cluster1	Gulf of Thailand	SNP854	53	2.05788	0.805112	0.754717	0.514062	0.518958	-0.468144
Cluster1	Gulf of Thailand	SNP855	53	1.25122	0.353169	0.226415	0.200783	0.202695	-0.12766
Cluster1	Gulf of Thailand	SNP856	53	1.42915	0.530562	0.283019	0.300285	0.303145	0.0574985
Cluster1	Gulf of Thailand	SNP857	53	1.22852	0.333296	0.132075	0.186009	0.187781	0.289952
Cluster1	Gulf of Thailand	SNP858	53	1.85168	0.652545	0.490566	0.45995	0.464331	-0.0665635
Cluster1	Gulf of Thailand	SNP859	53	1.27421	0.372155	0.0943396	0.215201	0.217251	0.561621
Cluster1	Gulf of Thailand	SNP860	53	1.81577	0.758138	0.377358	0.44927	0.453549	0.160063
Cluster1	Gulf of Thailand	SNP861	53	1.81577	0.758138	0.377358	0.44927	0.453549	0.160063
Cluster1	Gulf of Thailand	SNP862	53	2.01579	0.758899	0.433962	0.503916	0.508715	0.13882
Cluster1	Gulf of Thailand	SNP863	53	1.21025	0.359673	0.0377358	0.173727	0.175382	0.782787
Cluster1	Gulf of Thailand	SNP864	53	1.97469	0.686725	0.396226	0.493592	0.498293	0.197259
Cluster1	Gulf of Thailand	SNP865	53	2.0392	0.764752	0.433962	0.509612	0.514465	0.148446
Cluster1	Gulf of Thailand	SNP866	53	1.23337	0.382499	0.0566038	0.189213	0.191015	0.700847
Cluster1	Gulf of Thailand	SNP867	53	2.06924	0.772035	0.433962	0.516732	0.521653	0.160179
Cluster1	Gulf of Thailand	SNP868	53	1.4169	0.470247	0.207547	0.294233	0.297035	0.294616
Cluster1	Gulf of Thailand	SNP869	53	1.30469	0.444479	0.0754717	0.233535	0.235759	0.676829
Cluster1	Gulf of Thailand	SNP870	53	1.49019	0.510689	0.301887	0.328943	0.332075	0.0822511
Cluster1	Gulf of Thailand	SNP871	53	1.14303	0.282775	0.0943396	0.125133	0.126325	0.246088
Cluster1	Gulf of Thailand	SNP872	53	1.58387	0.611995	0.245283	0.368637	0.372147	0.334621
Cluster1	Gulf of Thailand	SNP873	53	1.58387	0.611995	0.245283	0.368637	0.372147	0.334621
Cluster1	Gulf of Thailand	SNP874	53	1.22852	0.333296	0.169811	0.186009	0.187781	0.0870813
Cluster1	Gulf of Thailand	SNP875	53	1.72862	0.612455	0.339623	0.421502	0.425517	0.194257
Cluster1	Gulf of Thailand	SNP876	53	1.35373	0.481213	0.264151	0.261303	0.263792	-0.0108992
Cluster1	Gulf of Thailand	SNP877	53	1.53918	0.534908	0.301887	0.350303	0.353639	0.138211
Cluster1	Gulf of Thailand	SNP878	53	2.07536	0.773487	0.962264	0.518156	0.523091	-0.857094
Cluster1	Gulf of Thailand	SNP879	53	1.86955	0.657842	0.735849	0.465112	0.469542	-0.58209
Cluster1	Gulf of Thailand	SNP880	53	2.07536	0.773487	0.962264	0.518156	0.523091	-0.857094
Cluster1	Gulf of Thailand	SNP881	53	1.7507	0.620153	0.622642	0.4288	0.432884	-0.452055
Cluster1	Gulf of Thailand	SNP882	53	1.95545	0.681712	0.849057	0.488608	0.493261	-0.737705
Cluster1	Gulf of Thailand	SNP883	53	1.25122	0.353169	0.226415	0.200783	0.202695	-0.12766
Cluster1	Gulf of Thailand	SNP884	53	1.09877	0.190096	0.0943396	0.0898896	0.0907457	-0.049505
Cluster1	Gulf of Thailand	SNP885	53	1.4169	0.470247	0.358491	0.294233	0.297035	-0.218391
Cluster1	Gulf of Thailand	SNP886	53	2.15249	0.827486	0.943396	0.535422	0.540521	-0.761968
Cluster1	Gulf of Thailand	SNP887	53	1.57367	0.636922	0.377358	0.364543	0.368014	-0.0351563
Cluster1	Gulf of Thailand	SNP888	53	1.89669	0.726463	0.679245	0.472766	0.477269	-0.436747
Cluster1	Gulf of Thailand	SNP889	53	1.83176	0.706634	0.622642	0.454076	0.458401	-0.371227
Cluster1	Gulf of Thailand	SNP890	53	1.34466	0.424342	0.301887	0.256319	0.25876	-0.177778
Cluster1	Gulf of Thailand	SNP891	53	1.46569	0.497776	0.396226	0.317729	0.320755	-0.247059
Cluster1	Gulf of Thailand	SNP892	53	1.34466	0.424342	0.301887	0.256319	0.25876	-0.177778
Cluster1	Gulf of Thailand	SNP893	53	1.49019	0.510689	0.415094	0.328943	0.332075	-0.261905
Cluster1	Gulf of Thailand	SNP894	53	1.46569	0.497776	0.396226	0.317729	0.320755	-0.247059
Cluster1	Gulf of Thailand	SNP895	53	1.4038	0.514823	0.301887	0.287647	0.290386	-0.049505
Cluster1	Gulf of Thailand	SNP896	53	1.11957	0.217519	0.113208	0.1068	0.107817	-0.06
Cluster1	Gulf of Thailand	SNP897	53	2.07536	0.773487	0.962264	0.518156	0.523091	-0.857094
Cluster1	Gulf of Thailand	SNP898	53	2.07536	0.773487	0.962264	0.518156	0.523091	-0.857094
Cluster1	Gulf of Thailand	SNP899	53	2.07536	0.773487	0.962264	0.518156	0.523091	-0.857094
Cluster1	Gulf of Thailand	SNP900	53	1.7507	0.620153	0.584906	0.4288	0.432884	-0.364051
Cluster1	Gulf of Thailand	SNP901	53	1.99929	0.692969	0.981132	0.499822	0.504582	-0.962963
Cluster1	Gulf of Thailand	SNP902	53	1.99929	0.692969	0.981132	0.499822	0.504582	-0.962963
Cluster1	Gulf of Thailand	SNP903	53	1.79317	0.634312	0.660377	0.442328	0.446541	-0.492958
Cluster1	Gulf of Thailand	SNP904	53	1.99929	0.692969	0.981132	0.499822	0.504582	-0.962963
Cluster1	Gulf of Thailand	SNP905	53	1.99929	0.692969	0.981132	0.499822	0.504582	-0.962963
Cluster1	Gulf of Thailand	SNP906	53	1.99716	0.692435	0.962264	0.499288	0.504043	-0.927273
Cluster1	Gulf of Thailand	SNP907	53	1.99716	0.692435	0.962264	0.499288	0.504043	-0.927273
Cluster1	Gulf of Thailand	SNP908	53	1.76113	0.683033	0.301887	0.432182	0.436298	0.301483
Cluster1	Gulf of Thailand	SNP909	53	1.25682	0.404176	0.0754717	0.204343	0.206289	0.630662
Cluster1	Gulf of Thailand	SNP910	53	1.36029	0.509223	0.0754717	0.264863	0.267385	0.715054
Cluster1	Gulf of Thailand	SNP911	53	1.91675	0.732263	0.320755	0.478284	0.482839	0.329364
Cluster1	Gulf of Thailand	SNP912	53	1.42915	0.530562	0.320755	0.300285	0.303145	-0.0681683
Cluster1	Gulf of Thailand	SNP913	53	1.94394	0.678659	0.830189	0.485582	0.490207	-0.709677
Cluster1	Gulf of Thailand	SNP914	53	1.14071	0.243267	0.132075	0.123354	0.124528	-0.0707071
Cluster1	Gulf of Thailand	SNP915	53	2.15002	0.826931	0.924528	0.534888	0.539982	-0.728453
Cluster1	Gulf of Thailand	SNP916	53	1.30956	0.46933	0.188679	0.236383	0.238634	0.201807
Cluster1	Gulf of Thailand	SNP917	53	2.15002	0.826931	0.886792	0.534888	0.539982	-0.657903
Cluster1	Gulf of Thailand	SNP918	53	2.15002	0.826931	0.924528	0.534888	0.539982	-0.728453
Cluster1	Gulf of Thailand	SNP919	53	1.96571	0.6844	0.867925	0.491278	0.495957	-0.766667
Cluster1	Gulf of Thailand	SNP920	53	1.99716	0.692435	0.962264	0.499288	0.504043	-0.927273
Cluster1	Gulf of Thailand	SNP921	53	1.25122	0.353169	0.226415	0.200783	0.202695	-0.12766
Cluster1	Gulf of Thailand	SNP922	53	1.98236	0.688691	0.90566	0.49555	0.50027	-0.827586
Cluster1	Gulf of Thailand	SNP923	53	1.90247	0.667292	0.773585	0.474368	0.478886	-0.630769
Cluster1	Gulf of Thailand	SNP924	53	1.99716	0.692435	0.962264	0.499288	0.504043	-0.927273
Cluster1	Gulf of Thailand	SNP925	53	1.25122	0.353169	0.226415	0.200783	0.202695	-0.12766
Cluster1	Gulf of Thailand	SNP926	53	1.65968	0.586792	0.54717	0.397472	0.401258	-0.376623
Cluster1	Gulf of Thailand	SNP927	53	1.85168	0.652545	0.716981	0.45995	0.464331	-0.558824
Cluster1	Gulf of Thailand	SNP928	53	1.97469	0.686725	0.886792	0.493592	0.498293	-0.79661
Cluster1	Gulf of Thailand	SNP929	53	1.81343	0.640785	0.679245	0.448558	0.45283	-0.514286
Cluster1	Gulf of Thailand	SNP930	53	1.98867	0.690296	0.924528	0.497152	0.501887	-0.859649
Cluster1	Gulf of Thailand	SNP931	53	1.97469	0.686725	0.886792	0.493592	0.498293	-0.79661
Cluster1	Gulf of Thailand	SNP932	53	1.09877	0.190096	0.0943396	0.0898896	0.0907457	-0.049505
Cluster1	Gulf of Thailand	SNP933	53	1.98236	0.688691	0.90566	0.49555	0.50027	-0.827586
Cluster1	Gulf of Thailand	SNP934	53	1.2806	0.424808	0.0566038	0.219117	0.221204	0.741673
Cluster1	Gulf of Thailand	SNP935	53	1.27421	0.372155	0.0943396	0.215201	0.217251	0.561621
Cluster1	Gulf of Thailand	SNP936	53	1.89669	0.726463	0.528302	0.472766	0.477269	-0.11747
Cluster1	Gulf of Thailand	SNP937	53	2.07613	0.773669	0.981132	0.518334	0.52327	-0.892857
Cluster1	Gulf of Thailand	SNP938	53	2.07613	0.773669	0.981132	0.518334	0.52327	-0.892857
Cluster1	Gulf of Thailand	SNP939	53	2.05712	0.769126	0.886792	0.513884	0.518778	-0.725667
Cluster1	Gulf of Thailand	SNP940	53	2	0.693147	1	0.5	0.504762	-1
Cluster1	Gulf of Thailand	SNP941	53	1.97469	0.686725	0.886792	0.493592	0.498293	-0.79661
Cluster1	Gulf of Thailand	SNP942	53	2	0.693147	1	0.5	0.504762	-1
Cluster1	Gulf of Thailand	SNP943	53	2.11362	0.818579	0.830189	0.526878	0.531896	-0.575676
Cluster1	Gulf of Thailand	SNP944	53	1.54638	0.623314	0.358491	0.353329	0.356694	-0.0146096
Cluster1	Gulf of Thailand	SNP945	53	1.23608	0.401318	0.132075	0.190993	0.192812	0.308481
Cluster1	Gulf of Thailand	SNP946	53	1.41227	0.545537	0.113208	0.291919	0.294699	0.612195
Cluster1	Gulf of Thailand	SNP947	53	1.29746	0.390313	0.113208	0.229263	0.231447	0.506211
Cluster1	Gulf of Thailand	SNP948	53	1.57367	0.636922	0.188679	0.364543	0.368014	0.482422
Cluster1	Gulf of Thailand	SNP949	53	1.23337	0.382499	0.0943396	0.189213	0.191015	0.501411
Cluster1	Gulf of Thailand	SNP950	53	1.23337	0.382499	0.0943396	0.189213	0.191015	0.501411
Cluster1	Gulf of Thailand	SNP951	53	1.2847	0.447855	0.169811	0.221609	0.22372	0.233735
Cluster1	Gulf of Thailand	SNP952	53	1.2847	0.447855	0.169811	0.221609	0.22372	0.233735
Cluster1	Gulf of Thailand	SNP953	53	1.2847	0.447855	0.169811	0.221609	0.22372	0.233735
Cluster1	Gulf of Thailand	SNP954	53	1.09877	0.190096	0.0566038	0.0898896	0.0907457	0.370297
Cluster1	Gulf of Thailand	SNP955	53	1.25122	0.353169	0.0754717	0.200783	0.202695	0.624113
Cluster1	Gulf of Thailand	SNP956	53	1.11957	0.217519	0.113208	0.1068	0.107817	-0.06
Cluster1	Gulf of Thailand	SNP957	53	1.99716	0.692435	0.358491	0.499288	0.504043	0.281996
Cluster1	Gulf of Thailand	SNP958	53	1.32095	0.407694	0.0943396	0.242969	0.245283	0.611722
Cluster1	Gulf of Thailand	SNP959	53	1.2806	0.424808	0.0943396	0.219117	0.221204	0.569456
Cluster1	Gulf of Thailand	SNP960	53	1.70604	0.604333	0.396226	0.413848	0.41779	0.0425806
Cluster1	Gulf of Thailand	SNP961	53	1.78519	0.691331	0.433962	0.439836	0.444025	0.0133549
Cluster1	Gulf of Thailand	SNP962	53	1.23337	0.382499	0.0566038	0.189213	0.191015	0.700847
Cluster1	Gulf of Thailand	SNP963	53	1.07914	0.186837	0.0377358	0.0733357	0.0740341	0.485437
Cluster1	Gulf of Thailand	SNP964	53	1.07914	0.186837	0.0377358	0.0733357	0.0740341	0.485437
Cluster1	Gulf of Thailand	SNP965	53	1.25122	0.353169	0.0754717	0.200783	0.202695	0.624113
Cluster1	Gulf of Thailand	SNP966	53	1.29746	0.390313	0.150943	0.229263	0.231447	0.341615
Cluster1	Gulf of Thailand	SNP967	53	1.53204	0.587165	0.207547	0.347277	0.350584	0.402358
Cluster1	Gulf of Thailand	SNP968	53	1.25682	0.404176	0.0754717	0.204343	0.206289	0.630662
Cluster1	Gulf of Thailand	SNP969	53	1.14071	0.243267	0.0943396	0.123354	0.124528	0.235209
Cluster1	Gulf of Thailand	SNP970	53	1.27421	0.372155	0.132075	0.215201	0.217251	0.38627
Cluster1	Gulf of Thailand	SNP971	53	2.07536	0.773487	0.962264	0.518156	0.523091	-0.857094
Cluster1	Gulf of Thailand	SNP972	53	1.99929	0.692969	0.981132	0.499822	0.504582	-0.962963
Cluster1	Gulf of Thailand	SNP973	53	1.99929	0.692969	0.981132	0.499822	0.504582	-0.962963
Cluster1	Gulf of Thailand	SNP974	53	1.44125	0.484302	0.377358	0.306159	0.309075	-0.232558
Cluster1	Gulf of Thailand	SNP975	53	1.96571	0.6844	0.867925	0.491278	0.495957	-0.766667
Cluster1	Gulf of Thailand	SNP976	53	1.90247	0.667292	0.773585	0.474368	0.478886	-0.630769
Cluster1	Gulf of Thailand	SNP977	53	1.68658	0.655449	0.509434	0.407084	0.410961	-0.251421
Cluster1	Gulf of Thailand	SNP978	53	1.10006	0.221842	0.0566038	0.0909576	0.0918239	0.377691
Cluster1	Gulf of Thailand	SNP979	53	1.14071	0.243267	0.132075	0.123354	0.124528	-0.0707071
Cluster1	Gulf of Thailand	SNP980	53	2	0.693147	0.962264	0.5	0.504762	-0.924528
Cluster1	Gulf of Thailand	SNP981	53	1.14071	0.243267	0.132075	0.123354	0.124528	-0.0707071
Cluster1	Gulf of Thailand	SNP982	53	1.14071	0.243267	0.132075	0.123354	0.124528	-0.0707071
Cluster1	Gulf of Thailand	SNP983	53	1.98727	0.75155	0.773585	0.496796	0.501527	-0.557148
Cluster1	Gulf of Thailand	SNP984	53	1.09877	0.190096	0.0943396	0.0898896	0.0907457	-0.049505
Cluster1	Gulf of Thailand	SNP985	53	1.21234	0.375956	0.113208	0.175151	0.176819	0.353659
Cluster1	Gulf of Thailand	SNP986	53	1.18899	0.348917	0.0943396	0.158953	0.160467	0.406495
Cluster1	Gulf of Thailand	SNP987	53	1.16604	0.319881	0.0754717	0.142399	0.143756	0.47
Cluster1	Gulf of Thailand	SNP988	53	2.05788	0.805112	0.754717	0.514062	0.518958	-0.468144
Cluster1	Gulf of Thailand	SNP989	53	1.7102	0.696551	0.471698	0.415272	0.419227	-0.135877
Cluster1	Gulf of Thailand	SNP990	53	1.23337	0.382499	0.0943396	0.189213	0.191015	0.501411
Cluster1	Gulf of Thailand	SNP991	53	1.21025	0.359673	0.113208	0.173727	0.175382	0.348361
Cluster1	Gulf of Thailand	SNP992	53	2.30813	0.90821	0.867925	0.56675	0.572147	-0.531407
Cluster1	Gulf of Thailand	SNP993	53	2	0.693147	1	0.5	0.504762	-1
Cluster1	Gulf of Thailand	SNP994	53	1.99716	0.692435	0.962264	0.499288	0.504043	-0.927273
Cluster1	Gulf of Thailand	SNP995	53	2	0.693147	1	0.5	0.504762	-1
Cluster1	Gulf of Thailand	SNP996	53	1.97469	0.686725	0.886792	0.493592	0.498293	-0.79661
Cluster1	Gulf of Thailand	SNP997	53	1.98236	0.688691	0.90566	0.49555	0.50027	-0.827586
Cluster1	Gulf of Thailand	SNP998	53	2	0.693147	1	0.5	0.504762	-1
Cluster1	Gulf of Thailand	SNP999	53	2	0.693147	1	0.5	0.504762	-1
Cluster1	Gulf of Thailand	SNP1000	53	1.2061	0.312465	0.0754717	0.170879	0.172507	0.558333
Cluster1	Gulf of Thailand	SNP1001	53	1.73663	0.674293	0.433962	0.424172	0.428212	-0.0230802
Cluster1	Gulf of Thailand	SNP1002	53	1.16218	0.267568	0.150943	0.139551	0.140881	-0.0816327
Cluster1	Gulf of Thailand	SNP1003	53	1.11957	0.217519	0.113208	0.1068	0.107817	-0.06
Cluster1	Gulf of Thailand	SNP1004	53	1.11957	0.217519	0.113208	0.1068	0.107817	-0.06
Cluster1	Gulf of Thailand	SNP1005	53	1.36857	0.440295	0.320755	0.269313	0.271878	-0.191011
Cluster1	Gulf of Thailand	SNP1006	53	1.5879	0.557093	0.490566	0.370239	0.373765	-0.325
Cluster1	Gulf of Thailand	SNP1007	53	2	0.693147	1	0.5	0.504762	-1
Cluster1	Gulf of Thailand	SNP1008	53	2	0.693147	1	0.5	0.504762	-1
Cluster1	Gulf of Thailand	SNP1009	53	2	0.693147	1	0.5	0.504762	-1
Cluster1	Gulf of Thailand	SNP1010	53	2.07613	0.773669	0.981132	0.518334	0.52327	-0.892857
Cluster1	Gulf of Thailand	SNP1011	53	2.07613	0.773669	0.981132	0.518334	0.52327	-0.892857
Cluster1	Gulf of Thailand	SNP1012	53	2.07613	0.773669	0.981132	0.518334	0.52327	-0.892857
Cluster1	Gulf of Thailand	SNP1013	53	1.16508	0.310008	0.113208	0.141687	0.143037	0.201005
Cluster1	Gulf of Thailand	SNP1014	53	2.15249	0.827486	0.943396	0.535422	0.540521	-0.761968
Cluster1	Gulf of Thailand	SNP1015	53	2.15249	0.827486	0.943396	0.535422	0.540521	-0.761968
Cluster1	Gulf of Thailand	SNP1016	53	2.15249	0.827486	0.943396	0.535422	0.540521	-0.761968
Cluster1	Gulf of Thailand	SNP1017	53	1.93125	0.67524	0.811321	0.4822	0.486792	-0.68254
Cluster1	Gulf of Thailand	SNP1018	53	1.98867	0.690296	0.924528	0.497152	0.501887	-0.859649
Cluster1	Gulf of Thailand	SNP1019	53	1.54638	0.623314	0.358491	0.353329	0.356694	-0.0146096
Cluster1	Gulf of Thailand	SNP1020	53	1.54638	0.623314	0.358491	0.353329	0.356694	-0.0146096
Cluster1	Gulf of Thailand	SNP1021	53	1.54638	0.623314	0.358491	0.353329	0.356694	-0.0146096
Cluster1	Gulf of Thailand	SNP1022	53	1.49216	0.594239	0.320755	0.329833	0.332974	0.0275229
Cluster1	Gulf of Thailand	SNP1023	53	1.10006	0.221842	0.0566038	0.0909576	0.0918239	0.377691
Cluster1	Gulf of Thailand	SNP1024	53	1.10006	0.221842	0.0566038	0.0909576	0.0918239	0.377691
Cluster1	Gulf of Thailand	SNP1025	53	1.25682	0.404176	0.150943	0.204343	0.206289	0.261324
Cluster1	Gulf of Thailand	SNP1026	53	1.21234	0.375956	0.0754717	0.175151	0.176819	0.569106
Cluster1	Gulf of Thailand	SNP1027	53	1.68658	0.655449	0.509434	0.407084	0.410961	-0.251421
Cluster1	Gulf of Thailand	SNP1028	53	1.33476	0.489758	0.0943396	0.250801	0.25319	0.623847
Cluster1	Gulf of Thailand	SNP1029	53	1.18749	0.335565	0.0566038	0.157885	0.159389	0.641488
Cluster1	Gulf of Thailand	SNP1030	53	1.2806	0.424808	0.0943396	0.219117	0.221204	0.569456
Cluster1	Gulf of Thailand	SNP1031	53	1.2847	0.447855	0.0943396	0.221609	0.22372	0.574297
Cluster1	Gulf of Thailand	SNP1032	53	1.98867	0.690296	0.509434	0.497152	0.501887	-0.0247046
Cluster1	Gulf of Thailand	SNP1033	53	1.25682	0.404176	0.0754717	0.204343	0.206289	0.630662
Cluster1	Gulf of Thailand	SNP1034	53	1.27421	0.372155	0.0943396	0.215201	0.217251	0.561621
Cluster1	Gulf of Thailand	SNP1035	53	1.49019	0.510689	0.226415	0.328943	0.332075	0.311688
Cluster1	Gulf of Thailand	SNP1036	53	1.11957	0.217519	0.0377358	0.1068	0.107817	0.646667
Cluster1	Gulf of Thailand	SNP1037	53	1.23337	0.382499	0.0566038	0.189213	0.191015	0.700847
Cluster1	Gulf of Thailand	SNP1038	53	1.25682	0.404176	0.0754717	0.204343	0.206289	0.630662
Cluster1	Gulf of Thailand	SNP1039	53	1.46569	0.497776	0.245283	0.317729	0.320755	0.228011
Cluster1	Gulf of Thailand	SNP1040	53	1.12136	0.253548	0.0377358	0.108224	0.109254	0.651316
Cluster1	Gulf of Thailand	SNP1041	53	1.312	0.480509	0.0754717	0.237807	0.240072	0.682635
Cluster1	Gulf of Thailand	SNP1042	53	1.16218	0.267568	0.0377358	0.139551	0.140881	0.729592
Cluster1	Gulf of Thailand	SNP1043	53	1.57367	0.636922	0.188679	0.364543	0.368014	0.482422
Cluster1	Gulf of Thailand	SNP1044	53	1.23337	0.382499	0.132075	0.189213	0.191015	0.301976
Cluster1	Gulf of Thailand	SNP1045	53	1.22852	0.333296	0.132075	0.186009	0.187781	0.289952
Cluster1	Gulf of Thailand	SNP1046	53	1.22852	0.333296	0.132075	0.186009	0.187781	0.289952
Cluster1	Gulf of Thailand	SNP1047	53	1.18398	0.29059	0.132075	0.155393	0.156873	0.150057
Cluster1	Gulf of Thailand	SNP1048	53	1.16218	0.267568	0.113208	0.139551	0.140881	0.188776
Cluster1	Gulf of Thailand	SNP1049	53	1.5636	0.546248	0.471698	0.360449	0.363881	-0.308642
Cluster1	Gulf of Thailand	SNP1050	53	1.8865	0.662756	0.754717	0.469918	0.474394	-0.606061
Cluster1	Gulf of Thailand	SNP1051	53	1.8865	0.662756	0.754717	0.469918	0.474394	-0.606061
Cluster1	Gulf of Thailand	SNP1052	53	1.99361	0.691544	0.528302	0.498398	0.503145	-0.06
Cluster1	Gulf of Thailand	SNP1053	53	1.25122	0.353169	0.0754717	0.200783	0.202695	0.624113
Cluster1	Gulf of Thailand	SNP1054	53	1.93125	0.67524	0.811321	0.4822	0.486792	-0.68254
Cluster1	Gulf of Thailand	SNP1055	53	1.77224	0.627437	0.641509	0.435742	0.439892	-0.472222
Cluster1	Gulf of Thailand	SNP1056	53	1.49019	0.510689	0.415094	0.328943	0.332075	-0.261905
Cluster1	Gulf of Thailand	SNP1057	53	1.30469	0.444479	0.226415	0.233535	0.235759	0.0304878
Cluster1	Gulf of Thailand	SNP1058	53	1.23337	0.382499	0.0566038	0.189213	0.191015	0.700847
Cluster1	Gulf of Thailand	SNP1059	53	1.25682	0.404176	0.0754717	0.204343	0.206289	0.630662
Cluster1	Gulf of Thailand	SNP1060	53	1.12136	0.253548	0.0754717	0.108224	0.109254	0.302632
Cluster1	Gulf of Thailand	SNP1061	53	1.2061	0.312465	0.0754717	0.170879	0.172507	0.558333
Cluster1	Gulf of Thailand	SNP1062	53	1.25122	0.353169	0.0754717	0.200783	0.202695	0.624113
Cluster1	Gulf of Thailand	SNP1063	53	1.45469	0.545639	0.226415	0.312567	0.315544	0.275626
Cluster1	Gulf of Thailand	SNP1064	53	1.42915	0.530562	0.132075	0.300285	0.303145	0.560166
Cluster1	Gulf of Thailand	SNP1065	53	1.25682	0.404176	0.0754717	0.204343	0.206289	0.630662
Cluster1	Gulf of Thailand	SNP1066	53	1.30956	0.46933	0.0754717	0.236383	0.238634	0.680723
Cluster1	Gulf of Thailand	SNP1067	53	1.16218	0.267568	0.0754717	0.139551	0.140881	0.459184
Cluster1	Gulf of Thailand	SNP1068	53	1.22852	0.333296	0.0566038	0.186009	0.187781	0.695694
Cluster1	Gulf of Thailand	SNP1069	53	1.22852	0.333296	0.0566038	0.186009	0.187781	0.695694
Cluster1	Gulf of Thailand	SNP1070	53	1.32907	0.463261	0.0566038	0.247597	0.249955	0.771387
Cluster1	Gulf of Thailand	SNP1071	53	2.07306	0.772943	0.943396	0.517622	0.522552	-0.822558
Cluster1	Gulf of Thailand	SNP1072	53	2.07536	0.773487	0.962264	0.518156	0.523091	-0.857094
Cluster1	Gulf of Thailand	SNP1073	53	2.07306	0.772943	0.943396	0.517622	0.522552	-0.822558
Cluster1	Gulf of Thailand	SNP1074	53	1.22852	0.333296	0.0566038	0.186009	0.187781	0.695694
Cluster1	Gulf of Thailand	SNP1075	53	1.23337	0.382499	0.0566038	0.189213	0.191015	0.700847
Cluster1	Gulf of Thailand	SNP1076	53	2.30908	0.908402	0.924528	0.566928	0.572327	-0.630769
Cluster1	Gulf of Thailand	SNP1077	53	1.27421	0.372155	0.245283	0.215201	0.217251	-0.139785
Cluster1	Gulf of Thailand	SNP1078	53	2	0.693147	1	0.5	0.504762	-1
Cluster1	Gulf of Thailand	SNP1079	53	2	0.693147	1	0.5	0.504762	-1
Cluster1	Gulf of Thailand	SNP1080	53	1.93125	0.67524	0.811321	0.4822	0.486792	-0.68254
Cluster1	Gulf of Thailand	SNP1081	53	1.99361	0.691544	0.943396	0.498398	0.503145	-0.892857
Cluster1	Gulf of Thailand	SNP1082	53	1.16218	0.267568	0.113208	0.139551	0.140881	0.188776
Cluster1	Gulf of Thailand	SNP1083	53	1.30469	0.444479	0.0754717	0.233535	0.235759	0.676829
Cluster1	Gulf of Thailand	SNP1084	53	1.83176	0.706634	0.320755	0.454076	0.458401	0.29361
Cluster1	Gulf of Thailand	SNP1085	53	1.83176	0.706634	0.320755	0.454076	0.458401	0.29361
Cluster1	Gulf of Thailand	SNP1086	53	2.07536	0.773487	0.471698	0.518156	0.523091	0.0896599
Cluster1	Gulf of Thailand	SNP1087	53	1.4169	0.470247	0.207547	0.294233	0.297035	0.294616
Cluster1	Gulf of Thailand	SNP1088	53	1.83176	0.706634	0.358491	0.454076	0.458401	0.210506
Cluster1	Gulf of Thailand	SNP1089	53	1.22852	0.333296	0.0943396	0.186009	0.187781	0.492823
Cluster1	Gulf of Thailand	SNP1090	53	1.84197	0.743618	0.45283	0.457102	0.461456	0.00934579
Cluster1	Gulf of Thailand	SNP1091	53	2.11362	0.818579	0.377358	0.526878	0.531896	0.283784
Cluster1	Gulf of Thailand	SNP1092	53	1.21025	0.359673	0.113208	0.173727	0.175382	0.348361
Cluster1	Gulf of Thailand	SNP1093	53	1.30956	0.46933	0.0754717	0.236383	0.238634	0.680723
Cluster1	Gulf of Thailand	SNP1094	53	1.18899	0.348917	0.0566038	0.158953	0.160467	0.643897
Cluster1	Gulf of Thailand	SNP1095	53	2.10176	0.815784	0.54717	0.524208	0.5292	-0.0438031
Cluster1	Gulf of Thailand	SNP1096	53	1.27421	0.372155	0.0943396	0.215201	0.217251	0.561621
Cluster1	Gulf of Thailand	SNP1097	53	1.51469	0.52306	0.433962	0.339801	0.343037	-0.277108
Cluster1	Gulf of Thailand	SNP1098	53	1.36857	0.440295	0.320755	0.269313	0.271878	-0.191011
Cluster1	Gulf of Thailand	SNP1099	53	1.36857	0.440295	0.320755	0.269313	0.271878	-0.191011
Cluster1	Gulf of Thailand	SNP1100	53	1.10006	0.221842	0.0566038	0.0909576	0.0918239	0.377691
Cluster1	Gulf of Thailand	SNP1101	53	1.10006	0.221842	0.0566038	0.0909576	0.0918239	0.377691
Cluster1	Gulf of Thailand	SNP1102	53	1.2806	0.424808	0.132075	0.219117	0.221204	0.397238
Cluster1	Gulf of Thailand	SNP1103	53	1.2061	0.312465	0.113208	0.170879	0.172507	0.3375
Cluster1	Gulf of Thailand	SNP1104	53	1.18749	0.335565	0.0943396	0.157885	0.159389	0.40248
Cluster1	Gulf of Thailand	SNP1105	53	1.26021	0.425228	0.0754717	0.206479	0.208446	0.634483
Cluster1	Gulf of Thailand	SNP1106	53	1.46531	0.578718	0.188679	0.317551	0.320575	0.40583
Cluster1	Gulf of Thailand	SNP1107	53	1.95409	0.742681	0.471698	0.488252	0.492902	0.0339045
Cluster1	Gulf of Thailand	SNP1108	53	1.30956	0.46933	0.113208	0.236383	0.238634	0.521084
Cluster1	Gulf of Thailand	SNP1109	53	1.37865	0.498385	0.207547	0.274653	0.277269	0.244329
Cluster1	Gulf of Thailand	SNP1110	53	1.43867	0.562496	0.207547	0.304913	0.307817	0.319323
Cluster1	Gulf of Thailand	SNP1111	53	1.36857	0.440295	0.207547	0.269313	0.271878	0.229346
Cluster1	Gulf of Thailand	SNP1112	53	1.36857	0.440295	0.207547	0.269313	0.271878	0.229346
Cluster1	Gulf of Thailand	SNP1113	53	1.66115	0.645325	0.301887	0.398006	0.401797	0.241503
Cluster1	Gulf of Thailand	SNP1114	53	1.63552	0.634717	0.283019	0.388572	0.392273	0.271645
Cluster1	Gulf of Thailand	SNP1115	53	1.53918	0.534908	0.264151	0.350303	0.353639	0.245935
Cluster1	Gulf of Thailand	SNP1116	53	1.99929	0.692969	0.981132	0.499822	0.504582	-0.962963
Cluster1	Gulf of Thailand	SNP1117	53	1.16604	0.319881	0.0754717	0.142399	0.143756	0.47
Cluster1	Gulf of Thailand	SNP1118	53	1.49216	0.594239	0.320755	0.329833	0.332974	0.0275229
Cluster1	Gulf of Thailand	SNP1119	53	2.23114	0.871431	0.943396	0.551798	0.557053	-0.709677
Cluster1	Gulf of Thailand	SNP1120	53	1.97123	0.747307	0.754717	0.492702	0.497394	-0.531792
Cluster1	Gulf of Thailand	SNP1121	53	1.25122	0.353169	0.226415	0.200783	0.202695	-0.12766
Cluster1	Gulf of Thailand	SNP1122	53	1.77224	0.627437	0.641509	0.435742	0.439892	-0.472222
Cluster1	Gulf of Thailand	SNP1123	53	1.95545	0.681712	0.849057	0.488608	0.493261	-0.737705
Cluster1	Gulf of Thailand	SNP1124	53	1.83295	0.646861	0.698113	0.454432	0.45876	-0.536232
Cluster1	Gulf of Thailand	SNP1125	53	1.70604	0.604333	0.584906	0.413848	0.41779	-0.413333
Cluster1	Gulf of Thailand	SNP1126	53	1.4169	0.470247	0.358491	0.294233	0.297035	-0.218391
Cluster1	Gulf of Thailand	SNP1127	53	2.21705	0.868409	0.867925	0.54895	0.554178	-0.581064
Cluster1	Gulf of Thailand	SNP1128	53	1.2061	0.312465	0.188679	0.170879	0.172507	-0.104167
Cluster1	Gulf of Thailand	SNP1129	53	2.15002	0.826931	0.924528	0.534888	0.539982	-0.728453
Cluster1	Gulf of Thailand	SNP1130	53	1.93125	0.67524	0.811321	0.4822	0.486792	-0.68254
Cluster1	Gulf of Thailand	SNP1131	53	1.99716	0.692435	0.962264	0.499288	0.504043	-0.927273
Cluster1	Gulf of Thailand	SNP1132	53	1.99716	0.692435	0.962264	0.499288	0.504043	-0.927273
Cluster1	Gulf of Thailand	SNP1133	53	1.99716	0.692435	0.962264	0.499288	0.504043	-0.927273
Cluster1	Gulf of Thailand	SNP1134	53	2	0.693147	1	0.5	0.504762	-1
Cluster1	Gulf of Thailand	SNP1135	53	1.45469	0.545639	0.339623	0.312567	0.315544	-0.0865604
Cluster1	Gulf of Thailand	SNP1136	53	1.36425	0.524201	0.0377358	0.266999	0.269542	0.858667
Cluster1	Gulf of Thailand	SNP1137	53	1.16508	0.310008	0.0754717	0.141687	0.143037	0.467337
Cluster1	Gulf of Thailand	SNP1138	53	1.16508	0.310008	0.0754717	0.141687	0.143037	0.467337
Cluster1	Gulf of Thailand	SNP1139	53	2.00285	0.790946	0.320755	0.500712	0.505481	0.359403
Cluster1	Gulf of Thailand	SNP1140	53	1.77224	0.627437	0.377358	0.435742	0.439892	0.133987
Cluster1	Gulf of Thailand	SNP1141	53	1.72862	0.612455	0.603774	0.421502	0.425517	-0.432432
Cluster1	Gulf of Thailand	SNP1142	53	1.72862	0.612455	0.603774	0.421502	0.425517	-0.432432
Cluster1	Gulf of Thailand	SNP1143	53	1.7507	0.620153	0.622642	0.4288	0.432884	-0.452055
Cluster1	Gulf of Thailand	SNP1144	53	1.98867	0.690296	0.924528	0.497152	0.501887	-0.859649
Cluster1	Gulf of Thailand	SNP1145	53	1.99716	0.692435	0.962264	0.499288	0.504043	-0.927273
Cluster1	Gulf of Thailand	SNP1146	53	1.61205	0.567458	0.509434	0.379672	0.383288	-0.341772
Cluster1	Gulf of Thailand	SNP1147	53	1.98867	0.690296	0.924528	0.497152	0.501887	-0.859649
Cluster1	Gulf of Thailand	SNP1148	53	1.98867	0.690296	0.924528	0.497152	0.501887	-0.859649
Cluster1	Gulf of Thailand	SNP1149	53	1.98867	0.690296	0.924528	0.497152	0.501887	-0.859649
Cluster1	Gulf of Thailand	SNP1150	53	1.99929	0.692969	0.981132	0.499822	0.504582	-0.962963
Cluster1	Gulf of Thailand	SNP1151	53	1.78746	0.748023	0.471698	0.440548	0.444744	-0.0707071
Cluster1	Gulf of Thailand	SNP1152	53	1.53918	0.534908	0.45283	0.350303	0.353639	-0.292683
Cluster1	Gulf of Thailand	SNP1153	53	1.94394	0.678659	0.830189	0.485582	0.490207	-0.709677
Cluster1	Gulf of Thailand	SNP1154	53	1.2806	0.424808	0.0943396	0.219117	0.221204	0.569456
Cluster1	Gulf of Thailand	SNP1155	53	1.18749	0.335565	0.0943396	0.157885	0.159389	0.40248
Cluster1	Gulf of Thailand	SNP1156	53	1.18398	0.29059	0.0566038	0.155393	0.156873	0.635739
Cluster1	Gulf of Thailand	SNP1157	53	1.21234	0.375956	0.113208	0.175151	0.176819	0.353659
Cluster1	Gulf of Thailand	SNP1158	53	1.35373	0.481213	0.226415	0.261303	0.263792	0.133515
Cluster1	Gulf of Thailand	SNP1159	53	1.32095	0.407694	0.207547	0.242969	0.245283	0.145788
Cluster1	Gulf of Thailand	SNP1160	53	1.25122	0.353169	0.188679	0.200783	0.202695	0.0602837
Cluster1	Gulf of Thailand	SNP1161	53	1.25122	0.353169	0.188679	0.200783	0.202695	0.0602837
Cluster1	Gulf of Thailand	SNP1162	53	1.16218	0.267568	0.0754717	0.139551	0.140881	0.459184
Cluster1	Gulf of Thailand	SNP1163	53	1.36857	0.440295	0.0943396	0.269313	0.271878	0.649703
Cluster1	Gulf of Thailand	SNP1164	53	1.93125	0.67524	0.358491	0.4822	0.486792	0.256552
Cluster1	Gulf of Thailand	SNP1165	53	2.06924	0.772035	0.396226	0.516732	0.521653	0.233207
Cluster1	Gulf of Thailand	SNP1166	53	1.7507	0.620153	0.622642	0.4288	0.432884	-0.452055
Cluster1	Gulf of Thailand	SNP1167	53	1.72862	0.612455	0.603774	0.421502	0.425517	-0.432432
Cluster1	Gulf of Thailand	SNP1168	53	1.45469	0.545639	0.150943	0.312567	0.315544	0.517084
Cluster1	Gulf of Thailand	SNP1169	53	1.45469	0.545639	0.150943	0.312567	0.315544	0.517084
Cluster1	Gulf of Thailand	SNP1170	53	1.99929	0.692969	0.981132	0.499822	0.504582	-0.962963
Cluster1	Gulf of Thailand	SNP1171	53	2.07613	0.773669	0.981132	0.518334	0.52327	-0.892857
Cluster1	Gulf of Thailand	SNP1172	53	1.99929	0.692969	0.981132	0.499822	0.504582	-0.962963
Cluster1	Gulf of Thailand	SNP1173	53	1.99716	0.692435	0.962264	0.499288	0.504043	-0.927273
Cluster1	Gulf of Thailand	SNP1174	53	1.99716	0.692435	0.962264	0.499288	0.504043	-0.927273
Cluster1	Gulf of Thailand	SNP1175	53	1.99929	0.692969	0.981132	0.499822	0.504582	-0.962963
Cluster1	Gulf of Thailand	SNP1176	53	1.99929	0.692969	0.981132	0.499822	0.504582	-0.962963
Cluster1	Gulf of Thailand	SNP1177	53	1.99929	0.692969	0.981132	0.499822	0.504582	-0.962963
Cluster1	Gulf of Thailand	SNP1178	53	2.15249	0.827486	0.943396	0.535422	0.540521	-0.761968
Cluster1	Gulf of Thailand	SNP1179	53	1.72862	0.612455	0.188679	0.421502	0.425517	0.552365
Cluster1	Gulf of Thailand	SNP1180	53	1.53204	0.587165	0.132075	0.347277	0.350584	0.619682
Cluster1	Gulf of Thailand	SNP1181	53	1.63599	0.577354	0.301887	0.38875	0.392453	0.223443
Cluster1	Gulf of Thailand	SNP1182	53	1.63599	0.577354	0.301887	0.38875	0.392453	0.223443
Cluster1	Gulf of Thailand	SNP1183	53	1.63599	0.577354	0.301887	0.38875	0.392453	0.223443
Cluster1	Gulf of Thailand	SNP1184	53	1.1435	0.288365	0.0188679	0.125489	0.126685	0.849645
Cluster1	Gulf of Thailand	SNP1185	53	1.23337	0.382499	0.0943396	0.189213	0.191015	0.501411
Cluster1	Gulf of Thailand	SNP1186	53	1.25682	0.404176	0.150943	0.204343	0.206289	0.261324
Cluster1	Gulf of Thailand	SNP1187	53	1.25682	0.404176	0.150943	0.204343	0.206289	0.261324
Cluster1	Gulf of Thailand	SNP1188	53	1.32907	0.463261	0.132075	0.247597	0.249955	0.466571
Cluster1	Gulf of Thailand	SNP1189	53	1.23337	0.382499	0.0566038	0.189213	0.191015	0.700847
Cluster1	Gulf of Thailand	SNP1190	53	1.27421	0.372155	0.0943396	0.215201	0.217251	0.561621
Cluster1	Gulf of Thailand	SNP1191	53	1.14303	0.282775	0.0566038	0.125133	0.126325	0.547653
Cluster1	Gulf of Thailand	SNP1192	53	1.37865	0.498385	0.169811	0.274653	0.277269	0.381724
Cluster1	Gulf of Thailand	SNP1193	53	1.18398	0.29059	0.0943396	0.155393	0.156873	0.392898
Cluster1	Gulf of Thailand	SNP1194	53	1.87142	0.776908	0.339623	0.465646	0.470081	0.270642
Cluster1	Gulf of Thailand	SNP1195	53	1.23337	0.382499	0.0566038	0.189213	0.191015	0.700847
Cluster1	Gulf of Thailand	SNP1196	53	1.14071	0.243267	0.0943396	0.123354	0.124528	0.235209
Cluster1	Gulf of Thailand	SNP1197	53	1.61205	0.567458	0.509434	0.379672	0.383288	-0.341772
Cluster1	Gulf of Thailand	SNP1198	53	2.07536	0.773487	0.962264	0.518156	0.523091	-0.857094
Cluster1	Gulf of Thailand	SNP1199	53	2.07536	0.773487	0.962264	0.518156	0.523091	-0.857094
Cluster1	Gulf of Thailand	SNP1200	53	1.60103	0.649944	0.396226	0.3754	0.378976	-0.0554765
Cluster1	Gulf of Thailand	SNP1201	53	1.60103	0.649944	0.396226	0.3754	0.378976	-0.0554765
Cluster1	Gulf of Thailand	SNP1202	53	1.60103	0.649944	0.396226	0.3754	0.378976	-0.0554765
Cluster1	Gulf of Thailand	SNP1203	53	1.60103	0.649944	0.396226	0.3754	0.378976	-0.0554765
Cluster1	Gulf of Thailand	SNP1204	53	1.60103	0.649944	0.396226	0.3754	0.378976	-0.0554765
Cluster1	Gulf of Thailand	SNP1205	53	1.60103	0.649944	0.396226	0.3754	0.378976	-0.0554765
Cluster1	Gulf of Thailand	SNP1206	53	1.60103	0.649944	0.396226	0.3754	0.378976	-0.0554765
Cluster1	Gulf of Thailand	SNP1207	53	2.10176	0.815784	0.811321	0.524208	0.5292	-0.547708
Cluster1	Gulf of Thailand	SNP1208	53	1.60103	0.649944	0.396226	0.3754	0.378976	-0.0554765
Cluster1	Gulf of Thailand	SNP1209	53	2.11362	0.818579	0.792453	0.526878	0.531896	-0.504054
Cluster1	Gulf of Thailand	SNP1210	53	2.05712	0.769126	0.471698	0.513884	0.518778	0.0820921
Cluster1	Gulf of Thailand	SNP1211	53	2.15332	0.827671	0.962264	0.5356	0.540701	-0.79661
Cluster1	Gulf of Thailand	SNP1212	53	2.15332	0.827671	0.962264	0.5356	0.540701	-0.79661
Cluster1	Gulf of Thailand	SNP1213	53	1.54638	0.623314	0.358491	0.353329	0.356694	-0.0146096
Cluster1	Gulf of Thailand	SNP1214	53	1.30956	0.46933	0.188679	0.236383	0.238634	0.201807
Cluster1	Gulf of Thailand	SNP1215	53	2.15332	0.827671	0.962264	0.5356	0.540701	-0.79661
Cluster1	Gulf of Thailand	SNP1216	53	2	0.693147	1	0.5	0.504762	-1
Cluster1	Gulf of Thailand	SNP1217	53	1.86955	0.657842	0.735849	0.465112	0.469542	-0.58209
Cluster1	Gulf of Thailand	SNP1218	53	2.15249	0.827486	0.943396	0.535422	0.540521	-0.761968
Cluster1	Gulf of Thailand	SNP1219	53	1.60103	0.649944	0.396226	0.3754	0.378976	-0.0554765
Cluster1	Gulf of Thailand	SNP1220	53	2.15249	0.827486	0.943396	0.535422	0.540521	-0.761968
Cluster1	Gulf of Thailand	SNP1221	53	2.15249	0.827486	0.943396	0.535422	0.540521	-0.761968
Cluster1	Gulf of Thailand	SNP1222	53	1.44125	0.484302	0.377358	0.306159	0.309075	-0.232558
Cluster1	Gulf of Thailand	SNP1223	53	1.49019	0.510689	0.415094	0.328943	0.332075	-0.261905
Cluster1	Gulf of Thailand	SNP1224	53	1.98867	0.690296	0.924528	0.497152	0.501887	-0.859649
Cluster1	Gulf of Thailand	SNP1225	53	1.07831	0.160681	0.0754717	0.0726237	0.0733154	-0.0392157
Cluster1	Gulf of Thailand	SNP1226	53	1.07831	0.160681	0.0754717	0.0726237	0.0733154	-0.0392157
Cluster1	Gulf of Thailand	SNP1227	53	1.09877	0.190096	0.0943396	0.0898896	0.0907457	-0.049505
Cluster1	Gulf of Thailand	SNP1228	53	1.39266	0.455587	0.339623	0.281951	0.284636	-0.204545
Cluster1	Gulf of Thailand	SNP1229	53	1.07831	0.160681	0.0754717	0.0726237	0.0733154	-0.0392157
Cluster1	Gulf of Thailand	SNP1230	53	1.39266	0.455587	0.339623	0.281951	0.284636	-0.204545
Cluster1	Gulf of Thailand	SNP1231	53	1.68658	0.655449	0.320755	0.407084	0.410961	0.212068
Cluster1	Gulf of Thailand	SNP1232	53	1.4038	0.514823	0.113208	0.287647	0.290386	0.606436
Cluster1	Gulf of Thailand	SNP1233	53	1.35373	0.481213	0.0754717	0.261303	0.263792	0.711172
Cluster1	Gulf of Thailand	SNP1234	53	1.18398	0.29059	0.0566038	0.155393	0.156873	0.635739
Cluster1	Gulf of Thailand	SNP1235	53	1.32095	0.407694	0.132075	0.242969	0.245283	0.45641
Cluster1	Gulf of Thailand	SNP1236	53	2	0.693147	0.471698	0.5	0.504762	0.0566038
Cluster1	Gulf of Thailand	SNP1237	53	1.2847	0.447855	0.0566038	0.221609	0.22372	0.744578
Cluster1	Gulf of Thailand	SNP1238	53	1.48037	0.560081	0.283019	0.324493	0.327583	0.127811
Cluster1	Gulf of Thailand	SNP1239	53	1.22852	0.333296	0.0566038	0.186009	0.187781	0.695694
Cluster1	Gulf of Thailand	SNP1240	53	2.05712	0.769126	0.433962	0.513884	0.518778	0.155525
Cluster1	Gulf of Thailand	SNP1241	53	1.68304	0.595782	0.377358	0.405838	0.409704	0.0701754
Cluster1	Gulf of Thailand	SNP1242	53	1.73717	0.706916	0.150943	0.42435	0.428392	0.644295
Cluster1	Gulf of Thailand	SNP1243	53	1.37865	0.498385	0.207547	0.274653	0.277269	0.244329
Cluster1	Gulf of Thailand	SNP1244	53	1.11957	0.217519	0.0377358	0.1068	0.107817	0.646667
Cluster1	Gulf of Thailand	SNP1245	53	1.7507	0.620153	0.622642	0.4288	0.432884	-0.452055
Cluster1	Gulf of Thailand	SNP1246	53	1.91741	0.671452	0.792453	0.478462	0.483019	-0.65625
Cluster1	Gulf of Thailand	SNP1247	53	1.32095	0.407694	0.283019	0.242969	0.245283	-0.164835
Cluster1	Gulf of Thailand	SNP1248	53	1.18398	0.29059	0.169811	0.155393	0.156873	-0.0927835
Cluster1	Gulf of Thailand	SNP1249	53	1.73717	0.706916	0.490566	0.42435	0.428392	-0.15604
Cluster1	Gulf of Thailand	SNP1250	53	1.72862	0.612455	0.339623	0.421502	0.425517	0.194257
Cluster1	Gulf of Thailand	SNP1251	53	1.25122	0.353169	0.150943	0.200783	0.202695	0.248227
Cluster1	Gulf of Thailand	SNP1252	53	1.18398	0.29059	0.0943396	0.155393	0.156873	0.392898
Cluster1	Gulf of Thailand	SNP1253	53	1.25122	0.353169	0.150943	0.200783	0.202695	0.248227
Cluster1	Gulf of Thailand	SNP1254	53	1.32907	0.463261	0.132075	0.247597	0.249955	0.466571
Cluster1	Gulf of Thailand	SNP1255	53	1.29746	0.390313	0.113208	0.229263	0.231447	0.506211
Cluster1	Gulf of Thailand	SNP1256	53	2.02816	0.762012	0.792453	0.506942	0.51177	-0.563202
Cluster1	Gulf of Thailand	SNP1257	53	1.14303	0.282775	0.0566038	0.125133	0.126325	0.547653
Cluster1	Gulf of Thailand	SNP1258	53	1.21234	0.375956	0.113208	0.175151	0.176819	0.353659
Cluster1	Gulf of Thailand	SNP1259	53	1.27421	0.372155	0.0943396	0.215201	0.217251	0.561621
Cluster1	Gulf of Thailand	SNP1260	53	1.30956	0.46933	0.0754717	0.236383	0.238634	0.680723
Cluster1	Gulf of Thailand	SNP1261	53	1.85413	0.713654	0.45283	0.460662	0.465049	0.0170015
Cluster1	Gulf of Thailand	SNP1262	53	1.22852	0.333296	0.0943396	0.186009	0.187781	0.492823
Cluster1	Gulf of Thailand	SNP1263	53	1.11957	0.217519	0.0754717	0.1068	0.107817	0.293333
Cluster1	Gulf of Thailand	SNP1264	53	1.45469	0.545639	0.264151	0.312567	0.315544	0.154897
Cluster1	Gulf of Thailand	SNP1265	53	2.07613	0.773669	0.528302	0.518334	0.52327	-0.0192308
Cluster1	Gulf of Thailand	SNP1266	53	1.14303	0.282775	0.0943396	0.125133	0.126325	0.246088
Cluster1	Gulf of Thailand	SNP1267	53	1.48037	0.560081	0.283019	0.324493	0.327583	0.127811
Cluster1	Gulf of Thailand	SNP1268	53	1.2061	0.312465	0.150943	0.170879	0.172507	0.116667
Cluster1	Gulf of Thailand	SNP1269	53	1.35373	0.481213	0.188679	0.261303	0.263792	0.277929
Cluster1	Gulf of Thailand	SNP1270	53	1.96571	0.6844	0.867925	0.491278	0.495957	-0.766667
Cluster1	Gulf of Thailand	SNP1271	53	1.2061	0.312465	0.150943	0.170879	0.172507	0.116667
Cluster1	Gulf of Thailand	SNP1272	53	1.21025	0.359673	0.113208	0.173727	0.175382	0.348361
Cluster1	Gulf of Thailand	SNP1273	53	1.25682	0.404176	0.150943	0.204343	0.206289	0.261324
Cluster1	Gulf of Thailand	SNP1274	53	1.16218	0.267568	0.113208	0.139551	0.140881	0.188776
Cluster1	Gulf of Thailand	SNP1275	53	1.99929	0.692969	0.943396	0.499822	0.504582	-0.887464
Cluster1	Gulf of Thailand	SNP1276	53	1.37865	0.498385	0.283019	0.274653	0.277269	-0.0304601
Cluster1	Gulf of Thailand	SNP1277	53	1.32095	0.407694	0.283019	0.242969	0.245283	-0.164835
Cluster1	Gulf of Thailand	SNP1278	53	1.32907	0.463261	0.245283	0.247597	0.249955	0.00934579
Cluster1	Gulf of Thailand	SNP1279	53	1.09877	0.190096	0.0943396	0.0898896	0.0907457	-0.049505
Cluster1	Gulf of Thailand	SNP1280	53	2.06392	0.770763	0.867925	0.515486	0.520395	-0.683702
Cluster1	Gulf of Thailand	SNP1281	53	1.21025	0.359673	0.0377358	0.173727	0.175382	0.782787
Cluster1	Gulf of Thailand	SNP1282	53	1.37865	0.498385	0.283019	0.274653	0.277269	-0.0304601
Cluster1	Gulf of Thailand	SNP1283	53	1.07831	0.160681	0.0754717	0.0726237	0.0733154	-0.0392157
Cluster1	Gulf of Thailand	SNP1284	53	2.07306	0.772943	0.943396	0.517622	0.522552	-0.822558
Cluster1	Gulf of Thailand	SNP1285	53	2.07306	0.772943	0.943396	0.517622	0.522552	-0.822558
Cluster1	Gulf of Thailand	SNP1286	53	1.45469	0.545639	0.339623	0.312567	0.315544	-0.0865604
Cluster1	Gulf of Thailand	SNP1287	53	2.07306	0.772943	0.943396	0.517622	0.522552	-0.822558
Cluster1	Gulf of Thailand	SNP1288	53	2.07306	0.772943	0.943396	0.517622	0.522552	-0.822558
Cluster1	Gulf of Thailand	SNP1289	53	2.06392	0.770763	0.90566	0.515486	0.520395	-0.756906
Cluster1	Gulf of Thailand	SNP1290	53	2.04887	0.767123	0.867925	0.511926	0.516801	-0.69541
Cluster1	Gulf of Thailand	SNP1291	53	2.07613	0.773669	0.981132	0.518334	0.52327	-0.892857
Cluster1	Gulf of Thailand	SNP1292	53	1.99716	0.692435	0.962264	0.499288	0.504043	-0.927273
Cluster1	Gulf of Thailand	SNP1293	53	2.14591	0.826005	0.90566	0.533998	0.539084	-0.696
Cluster1	Gulf of Thailand	SNP1294	53	2.14591	0.826005	0.90566	0.533998	0.539084	-0.696
Cluster1	Gulf of Thailand	SNP1295	53	2.14591	0.826005	0.90566	0.533998	0.539084	-0.696
Cluster1	Gulf of Thailand	SNP1296	53	2.07306	0.772943	0.943396	0.517622	0.522552	-0.822558
Cluster1	Gulf of Thailand	SNP1297	53	2.02816	0.762012	0.830189	0.506942	0.51177	-0.63764
Cluster1	Gulf of Thailand	SNP1298	53	1.80876	0.699196	0.603774	0.447134	0.451393	-0.350318
Cluster1	Gulf of Thailand	SNP1299	53	1.32095	0.407694	0.283019	0.242969	0.245283	-0.164835
Cluster1	Gulf of Thailand	SNP1300	53	1.25682	0.404176	0.188679	0.204343	0.206289	0.0766551
Cluster1	Gulf of Thailand	SNP1301	53	1.27421	0.372155	0.245283	0.215201	0.217251	-0.139785
Cluster1	Gulf of Thailand	SNP1302	53	1.16218	0.267568	0.150943	0.139551	0.140881	-0.0816327
Cluster1	Gulf of Thailand	SNP1303	53	1.34466	0.424342	0.301887	0.256319	0.25876	-0.177778
Cluster1	Gulf of Thailand	SNP1304	53	1.98236	0.688691	0.90566	0.49555	0.50027	-0.827586
Cluster1	Gulf of Thailand	SNP1305	53	1.0582	0.128789	0.0566038	0.0550018	0.0555256	-0.0291262
Cluster1	Gulf of Thailand	SNP1306	53	1.34466	0.424342	0.113208	0.256319	0.25876	0.558333
Cluster1	Gulf of Thailand	SNP1307	53	1.44125	0.484302	0.301887	0.306159	0.309075	0.0139535
Cluster1	Gulf of Thailand	SNP1308	53	1.99716	0.692435	0.962264	0.499288	0.504043	-0.927273
Cluster1	Gulf of Thailand	SNP1309	53	1.70604	0.604333	0.396226	0.413848	0.41779	0.0425806
Cluster1	Gulf of Thailand	SNP1310	53	1.73663	0.674293	0.433962	0.424172	0.428212	-0.0230802
Cluster1	Gulf of Thailand	SNP1311	53	1.68658	0.655449	0.396226	0.407084	0.410961	0.0266725
Cluster1	Gulf of Thailand	SNP1312	53	1.35373	0.481213	0.113208	0.261303	0.263792	0.566757
Cluster1	Gulf of Thailand	SNP1313	53	1.35373	0.481213	0.113208	0.261303	0.263792	0.566757
Cluster1	Gulf of Thailand	SNP1314	53	1.35373	0.481213	0.113208	0.261303	0.263792	0.566757
Cluster1	Gulf of Thailand	SNP1315	53	1.81636	0.735134	0.396226	0.449448	0.453729	0.118416
Cluster1	Gulf of Thailand	SNP1316	53	1.68304	0.595782	0.45283	0.405838	0.409704	-0.115789
Cluster1	Gulf of Thailand	SNP1317	53	1.99361	0.691544	0.943396	0.498398	0.503145	-0.892857
Cluster1	Gulf of Thailand	SNP1318	53	1.99361	0.691544	0.943396	0.498398	0.503145	-0.892857
Cluster1	Gulf of Thailand	SNP1319	53	1.99361	0.691544	0.943396	0.498398	0.503145	-0.892857
Cluster1	Gulf of Thailand	SNP1320	53	1.99361	0.691544	0.943396	0.498398	0.503145	-0.892857
Cluster1	Gulf of Thailand	SNP1321	53	2.02816	0.762012	0.830189	0.506942	0.51177	-0.63764
Cluster1	Gulf of Thailand	SNP1322	53	1.96571	0.6844	0.867925	0.491278	0.495957	-0.766667
Cluster1	Gulf of Thailand	SNP1323	53	1.96571	0.6844	0.867925	0.491278	0.495957	-0.766667
Cluster1	Gulf of Thailand	SNP1324	53	1.16218	0.267568	0.150943	0.139551	0.140881	-0.0816327
Cluster1	Gulf of Thailand	SNP1325	53	1.96571	0.6844	0.867925	0.491278	0.495957	-0.766667
Cluster1	Gulf of Thailand	SNP1326	53	1.96571	0.6844	0.867925	0.491278	0.495957	-0.766667
Cluster1	Gulf of Thailand	SNP1327	53	1.98867	0.690296	0.924528	0.497152	0.501887	-0.859649
Cluster1	Gulf of Thailand	SNP1328	53	1.98867	0.690296	0.924528	0.497152	0.501887	-0.859649
Cluster1	Gulf of Thailand	SNP1329	53	2.02816	0.762012	0.792453	0.506942	0.51177	-0.563202
Cluster1	Gulf of Thailand	SNP1330	53	1.49019	0.510689	0.415094	0.328943	0.332075	-0.261905
Cluster1	Gulf of Thailand	SNP1331	53	1.49019	0.510689	0.415094	0.328943	0.332075	-0.261905
Cluster1	Gulf of Thailand	SNP1332	53	1.99929	0.692969	0.90566	0.499822	0.504582	-0.811966
Cluster1	Gulf of Thailand	SNP1333	53	1.99929	0.692969	0.90566	0.499822	0.504582	-0.811966
Cluster1	Gulf of Thailand	SNP1334	53	1.98867	0.690296	0.924528	0.497152	0.501887	-0.859649
Cluster1	Gulf of Thailand	SNP1335	53	1.98867	0.690296	0.924528	0.497152	0.501887	-0.859649
Cluster1	Gulf of Thailand	SNP1336	53	1.98867	0.690296	0.924528	0.497152	0.501887	-0.859649
Cluster1	Gulf of Thailand	SNP1337	53	1.98867	0.690296	0.849057	0.497152	0.501887	-0.707841
Cluster1	Gulf of Thailand	SNP1338	53	2.07536	0.773487	0.962264	0.518156	0.523091	-0.857094
Cluster1	Gulf of Thailand	SNP1339	53	2.07536	0.773487	0.962264	0.518156	0.523091	-0.857094
Cluster1	Gulf of Thailand	SNP1340	53	2.07536	0.773487	0.962264	0.518156	0.523091	-0.857094
Cluster1	Gulf of Thailand	SNP1341	53	1.81343	0.640785	0.679245	0.448558	0.45283	-0.514286
Cluster1	Gulf of Thailand	SNP1342	53	2.02816	0.762012	0.830189	0.506942	0.51177	-0.63764
Cluster1	Gulf of Thailand	SNP1343	53	1.90247	0.667292	0.773585	0.474368	0.478886	-0.630769
Cluster1	Gulf of Thailand	SNP1344	53	1.98236	0.785429	0.679245	0.49555	0.50027	-0.37069
Cluster1	Gulf of Thailand	SNP1345	53	1.96091	0.779507	0.660377	0.490032	0.494699	-0.347621
Cluster1	Gulf of Thailand	SNP1346	53	1.96091	0.779507	0.660377	0.490032	0.494699	-0.347621
Cluster1	Gulf of Thailand	SNP1347	53	1.97678	0.808905	0.603774	0.494126	0.498832	-0.221902
Cluster1	Gulf of Thailand	SNP1348	53	2	0.693147	1	0.5	0.504762	-1
Cluster1	Gulf of Thailand	SNP1349	53	1.93591	0.737668	0.716981	0.483446	0.48805	-0.483063
Cluster1	Gulf of Thailand	SNP1350	53	2.07613	0.773669	0.981132	0.518334	0.52327	-0.892857
Cluster1	Gulf of Thailand	SNP1351	53	2.07613	0.773669	0.981132	0.518334	0.52327	-0.892857
Cluster1	Gulf of Thailand	SNP1352	53	2.07613	0.773669	0.981132	0.518334	0.52327	-0.892857
Cluster1	Gulf of Thailand	SNP1353	53	2.07613	0.773669	0.981132	0.518334	0.52327	-0.892857
Cluster1	Gulf of Thailand	SNP1354	53	1.32095	0.407694	0.169811	0.242969	0.245283	0.301099
Cluster1	Gulf of Thailand	SNP1355	53	1.53918	0.534908	0.264151	0.350303	0.353639	0.245935
Cluster1	Gulf of Thailand	SNP1356	53	1.63552	0.634717	0.471698	0.388572	0.392273	-0.213926
Cluster1	Gulf of Thailand	SNP1357	53	1.11957	0.217519	0.0377358	0.1068	0.107817	0.646667
Cluster1	Gulf of Thailand	SNP1358	53	1.27421	0.372155	0.0943396	0.215201	0.217251	0.561621
Cluster1	Gulf of Thailand	SNP1359	53	1.4038	0.514823	0.301887	0.287647	0.290386	-0.049505
Cluster1	Gulf of Thailand	SNP1360	53	1.90247	0.667292	0.622642	0.474368	0.478886	-0.31257
Cluster1	Gulf of Thailand	SNP1361	53	1.93125	0.67524	0.471698	0.4822	0.486792	0.0217793
Cluster1	Gulf of Thailand	SNP1362	53	1.48037	0.560081	0.169811	0.324493	0.327583	0.476687
Cluster1	Gulf of Thailand	SNP1363	53	1.30469	0.444479	0.0377358	0.233535	0.235759	0.838415
Cluster1	Gulf of Thailand	SNP1364	53	1.2806	0.424808	0.0943396	0.219117	0.221204	0.569456
Cluster1	Gulf of Thailand	SNP1365	53	1.5636	0.546248	0.320755	0.360449	0.363881	0.110123
Cluster1	Gulf of Thailand	SNP1366	53	1.25122	0.353169	0.0754717	0.200783	0.202695	0.624113
Cluster1	Gulf of Thailand	SNP1367	53	1.32907	0.463261	0.0943396	0.247597	0.249955	0.618979
Cluster1	Gulf of Thailand	SNP1368	53	1.7102	0.696551	0.245283	0.415272	0.419227	0.409344
Cluster1	Gulf of Thailand	SNP1369	53	1.2061	0.312465	0.0377358	0.170879	0.172507	0.779167
Cluster1	Gulf of Thailand	SNP1370	53	1.32907	0.463261	0.0943396	0.247597	0.249955	0.618979
Cluster1	Gulf of Thailand	SNP1371	53	1.63599	0.577354	0.264151	0.38875	0.392453	0.320513
Cluster1	Gulf of Thailand	SNP1372	53	1.63599	0.577354	0.264151	0.38875	0.392453	0.320513
Cluster1	Gulf of Thailand	SNP1373	53	1.89669	0.726463	0.339623	0.472766	0.477269	0.281627
Cluster1	Gulf of Thailand	SNP1374	53	1.8865	0.662756	0.377358	0.469918	0.474394	0.19697
Cluster1	Gulf of Thailand	SNP1375	53	1.25682	0.404176	0.0377358	0.204343	0.206289	0.815331
Cluster1	Gulf of Thailand	SNP1376	53	1.89861	0.785586	0.283019	0.4733	0.477808	0.402031
Cluster1	Gulf of Thailand	SNP1377	53	1.89861	0.785586	0.283019	0.4733	0.477808	0.402031
Cluster1	Gulf of Thailand	SNP1378	53	1.2061	0.312465	0.0754717	0.170879	0.172507	0.558333
Cluster1	Gulf of Thailand	SNP1379	53	1.27421	0.372155	0.0943396	0.215201	0.217251	0.561621
Cluster1	Gulf of Thailand	SNP1380	53	1.60974	0.623612	0.339623	0.378782	0.38239	0.103383
Cluster1	Gulf of Thailand	SNP1381	53	1.49216	0.594239	0.169811	0.329833	0.332974	0.485159
Cluster1	Gulf of Thailand	SNP1382	53	1.67252	0.702383	0.396226	0.4021	0.40593	0.0146082
Cluster1	Gulf of Thailand	SNP1383	53	1.11957	0.217519	0.113208	0.1068	0.107817	-0.06
Cluster1	Gulf of Thailand	SNP1384	53	1.5192	0.609095	0.339623	0.341759	0.345013	0.00625
Cluster1	Gulf of Thailand	SNP1385	53	1.32095	0.407694	0.283019	0.242969	0.245283	-0.164835
Cluster1	Gulf of Thailand	SNP1386	53	1.81343	0.640785	0.679245	0.448558	0.45283	-0.514286
Cluster1	Gulf of Thailand	SNP1387	53	1.22852	0.333296	0.0566038	0.186009	0.187781	0.695694
Cluster1	Gulf of Thailand	SNP1388	53	1.38613	0.527796	0.0566038	0.278569	0.281222	0.796805
Cluster1	Gulf of Thailand	SNP1389	53	1.33476	0.489758	0.132075	0.250801	0.25319	0.473385
Cluster1	Gulf of Thailand	SNP1390	53	1.16508	0.310008	0.0754717	0.141687	0.143037	0.467337
Cluster1	Gulf of Thailand	SNP1391	53	1.25682	0.404176	0.0377358	0.204343	0.206289	0.815331
Cluster1	Gulf of Thailand	SNP1392	53	2.0392	0.764752	0.358491	0.509612	0.514465	0.296542
Cluster1	Gulf of Thailand	SNP1393	53	1.98236	0.688691	0.377358	0.49555	0.50027	0.238506
Cluster1	Gulf of Thailand	SNP1394	53	1.29746	0.390313	0.150943	0.229263	0.231447	0.341615
Cluster1	Gulf of Thailand	SNP1395	53	1.14071	0.243267	0.0566038	0.123354	0.124528	0.541126
Cluster1	Gulf of Thailand	SNP1396	53	1.37865	0.498385	0.169811	0.274653	0.277269	0.381724
Cluster1	Gulf of Thailand	SNP1397	53	1.49019	0.510689	0.377358	0.328943	0.332075	-0.147186
Cluster1	Gulf of Thailand	SNP1398	53	1.12136	0.253548	0.0754717	0.108224	0.109254	0.302632
Cluster1	Gulf of Thailand	SNP1399	53	1.25122	0.353169	0.226415	0.200783	0.202695	-0.12766
Cluster1	Gulf of Thailand	SNP1400	53	1.22852	0.333296	0.169811	0.186009	0.187781	0.0870813
Cluster1	Gulf of Thailand	SNP1401	53	1.22852	0.333296	0.169811	0.186009	0.187781	0.0870813
Cluster1	Gulf of Thailand	SNP1402	53	1.25122	0.353169	0.188679	0.200783	0.202695	0.0602837
Cluster1	Gulf of Thailand	SNP1403	53	1.16508	0.310008	0.0754717	0.141687	0.143037	0.467337
Cluster1	Gulf of Thailand	SNP1404	53	1.79031	0.726196	0.301887	0.441438	0.445642	0.316129
Cluster1	Gulf of Thailand	SNP1405	53	1.73663	0.674293	0.283019	0.424172	0.428212	0.332774
Cluster1	Gulf of Thailand	SNP1406	53	1.27421	0.372155	0.0943396	0.215201	0.217251	0.561621
Cluster1	Gulf of Thailand	SNP1407	53	1.71176	0.665102	0.301887	0.415806	0.419766	0.273973
Cluster1	Gulf of Thailand	SNP1408	53	1.4038	0.514823	0.264151	0.287647	0.290386	0.0816832
Cluster1	Gulf of Thailand	SNP1409	53	1.95545	0.681712	0.320755	0.488608	0.493261	0.343534
Cluster1	Gulf of Thailand	SNP1410	53	2.0392	0.764752	0.849057	0.509612	0.514465	-0.666085
Cluster1	Gulf of Thailand	SNP1411	53	2.0392	0.764752	0.849057	0.509612	0.514465	-0.666085
Cluster1	Gulf of Thailand	SNP1412	53	2.05712	0.769126	0.886792	0.513884	0.518778	-0.725667
Cluster1	Gulf of Thailand	SNP1413	53	2.05712	0.769126	0.886792	0.513884	0.518778	-0.725667
Cluster1	Gulf of Thailand	SNP1414	53	1.73663	0.674293	0.54717	0.424172	0.428212	-0.289971
Cluster1	Gulf of Thailand	SNP1415	53	1.09877	0.190096	0.0943396	0.0898896	0.0907457	-0.049505
Cluster1	Gulf of Thailand	SNP1416	53	1.2806	0.424808	0.0566038	0.219117	0.221204	0.741673
Cluster1	Gulf of Thailand	SNP1417	53	1.93125	0.67524	0.320755	0.4822	0.486792	0.33481
Cluster1	Gulf of Thailand	SNP1418	53	1.30469	0.444479	0.0754717	0.233535	0.235759	0.676829
Cluster1	Gulf of Thailand	SNP1419	53	1.18398	0.29059	0.0943396	0.155393	0.156873	0.392898
Cluster1	Gulf of Thailand	SNP1420	53	1.81343	0.640785	0.45283	0.448558	0.45283	-0.00952381
Cluster1	Gulf of Thailand	SNP1421	53	1.81343	0.640785	0.415094	0.448558	0.45283	0.0746032
Cluster1	Gulf of Thailand	SNP1422	53	1.22852	0.333296	0.0943396	0.186009	0.187781	0.492823
Cluster1	Gulf of Thailand	SNP1423	53	1.22852	0.333296	0.0566038	0.186009	0.187781	0.695694
Cluster1	Gulf of Thailand	SNP1424	53	1.14303	0.282775	0.0943396	0.125133	0.126325	0.246088
Cluster1	Gulf of Thailand	SNP1425	53	2.02816	0.762012	0.301887	0.506942	0.51177	0.404494
Cluster1	Gulf of Thailand	SNP1426	53	1.98867	0.690296	0.471698	0.497152	0.501887	0.0511994
Cluster1	Gulf of Thailand	SNP1427	53	1.78519	0.691331	0.396226	0.439836	0.444025	0.0991501
Cluster1	Gulf of Thailand	SNP1428	53	1.21025	0.359673	0.113208	0.173727	0.175382	0.348361
Cluster1	Gulf of Thailand	SNP1429	53	2	0.693147	1	0.5	0.504762	-1
Cluster1	Gulf of Thailand	SNP1430	53	2.23025	0.871242	0.924528	0.55162	0.556873	-0.676025
Cluster1	Gulf of Thailand	SNP1431	53	2.23025	0.871242	0.924528	0.55162	0.556873	-0.676025
Cluster1	Gulf of Thailand	SNP1432	53	2.23025	0.871242	0.924528	0.55162	0.556873	-0.676025
Cluster1	Gulf of Thailand	SNP1433	53	2.23025	0.871242	0.924528	0.55162	0.556873	-0.676025
Cluster1	Gulf of Thailand	SNP1434	53	2.07613	0.773669	0.981132	0.518334	0.52327	-0.892857
Cluster1	Gulf of Thailand	SNP1435	53	2.07613	0.773669	0.981132	0.518334	0.52327	-0.892857
Cluster1	Gulf of Thailand	SNP1436	53	2.15332	0.827671	0.962264	0.5356	0.540701	-0.79661
Cluster1	Gulf of Thailand	SNP1437	53	2.15332	0.827671	0.962264	0.5356	0.540701	-0.79661
Cluster1	Gulf of Thailand	SNP1438	53	1.95545	0.681712	0.773585	0.488608	0.493261	-0.583242
Cluster1	Gulf of Thailand	SNP1439	53	1.99716	0.692435	0.962264	0.499288	0.504043	-0.927273
Cluster1	Gulf of Thailand	SNP1440	53	1.5879	0.557093	0.490566	0.370239	0.373765	-0.325
Cluster1	Gulf of Thailand	SNP1441	53	1.16218	0.267568	0.0754717	0.139551	0.140881	0.459184
Cluster1	Gulf of Thailand	SNP1442	53	1.81343	0.640785	0.679245	0.448558	0.45283	-0.514286
Cluster1	Gulf of Thailand	SNP1443	53	2	0.693147	1	0.5	0.504762	-1
Cluster1	Gulf of Thailand	SNP1444	53	2	0.693147	1	0.5	0.504762	-1
Cluster1	Gulf of Thailand	SNP1445	53	2	0.693147	1	0.5	0.504762	-1
Cluster1	Gulf of Thailand	SNP1446	53	1.32095	0.407694	0.283019	0.242969	0.245283	-0.164835
Cluster1	Gulf of Thailand	SNP1447	53	2	0.693147	1	0.5	0.504762	-1
Cluster1	Gulf of Thailand	SNP1448	53	2	0.693147	1	0.5	0.504762	-1
Cluster1	Gulf of Thailand	SNP1449	53	1.99361	0.691544	0.943396	0.498398	0.503145	-0.892857
Cluster1	Gulf of Thailand	SNP1450	53	2	0.693147	1	0.5	0.504762	-1
Cluster1	Gulf of Thailand	SNP1451	53	1.99716	0.692435	0.962264	0.499288	0.504043	-0.927273
Cluster1	Gulf of Thailand	SNP1452	53	2.15002	0.826931	0.924528	0.534888	0.539982	-0.728453
Cluster1	Gulf of Thailand	SNP1453	53	2.10176	0.815784	0.811321	0.524208	0.5292	-0.547708
Cluster1	Gulf of Thailand	SNP1454	53	1.50094	0.616301	0.132075	0.333749	0.336927	0.604267
Cluster1	Gulf of Thailand	SNP1455	53	2	0.693147	1	0.5	0.504762	-1
Cluster1	Gulf of Thailand	SNP1456	53	2	0.693147	1	0.5	0.504762	-1
Cluster1	Gulf of Thailand	SNP1457	53	1.72862	0.612455	0.603774	0.421502	0.425517	-0.432432
Cluster1	Gulf of Thailand	SNP1458	53	2.0392	0.764752	0.811321	0.509612	0.514465	-0.592036
Cluster1	Gulf of Thailand	SNP1459	53	2.04068	0.800783	0.735849	0.509968	0.514825	-0.442932
Cluster1	Gulf of Thailand	SNP1460	53	1.21025	0.359673	0.150943	0.173727	0.175382	0.131148
Cluster1	Gulf of Thailand	SNP1461	53	1.50617	0.573915	0.377358	0.336063	0.339263	-0.122881
Cluster1	Gulf of Thailand	SNP1462	53	1.18749	0.335565	0.0566038	0.157885	0.159389	0.641488
Cluster1	Gulf of Thailand	SNP1463	53	1.99929	0.692969	0.981132	0.499822	0.504582	-0.962963
Cluster1	Gulf of Thailand	SNP1464	53	1.80876	0.699196	0.603774	0.447134	0.451393	-0.350318
Cluster1	Gulf of Thailand	SNP1465	53	1.65968	0.586792	0.54717	0.397472	0.401258	-0.376623
Cluster1	Gulf of Thailand	SNP1466	53	2.05788	0.805112	0.754717	0.514062	0.518958	-0.468144
Cluster1	Gulf of Thailand	SNP1467	53	2.11362	0.818579	0.566038	0.526878	0.531896	-0.0743243
Cluster1	Gulf of Thailand	SNP1468	53	1.63599	0.577354	0.339623	0.38875	0.392453	0.126374
Cluster1	Gulf of Thailand	SNP1469	53	1.2806	0.424808	0.0566038	0.219117	0.221204	0.741673
Cluster1	Gulf of Thailand	SNP1470	53	2.04887	0.767123	0.301887	0.511926	0.516801	0.410292
Cluster1	Gulf of Thailand	SNP1471	53	1.97469	0.686725	0.660377	0.493592	0.498293	-0.337901
Cluster1	Gulf of Thailand	SNP1472	53	1.97469	0.686725	0.660377	0.493592	0.498293	-0.337901
Cluster1	Gulf of Thailand	SNP1473	53	1.63599	0.577354	0.528302	0.38875	0.392453	-0.358974
Cluster1	Gulf of Thailand	SNP1474	53	2.14019	0.824709	0.849057	0.532752	0.537826	-0.593719
Cluster1	Gulf of Thailand	SNP1475	53	1.0582	0.128789	0.0566038	0.0550018	0.0555256	-0.0291262
Cluster1	Gulf of Thailand	SNP1476	53	2.15249	0.827486	0.943396	0.535422	0.540521	-0.761968
Cluster1	Gulf of Thailand	SNP1477	53	2.13288	0.823039	0.867925	0.53115	0.536208	-0.634048
Cluster1	Gulf of Thailand	SNP1478	53	2.15002	0.826931	0.924528	0.534888	0.539982	-0.728453
Cluster1	Gulf of Thailand	SNP1479	53	2.10176	0.815784	0.471698	0.524208	0.5292	0.10017
Cluster1	Gulf of Thailand	SNP1480	53	1.2847	0.447855	0.0566038	0.221609	0.22372	0.744578
Cluster1	Gulf of Thailand	SNP1481	53	1.68304	0.595782	0.226415	0.405838	0.409704	0.442105
Cluster1	Gulf of Thailand	SNP1482	53	1.68304	0.595782	0.226415	0.405838	0.409704	0.442105
Cluster1	Gulf of Thailand	SNP1483	53	1.98867	0.690296	0.358491	0.497152	0.501887	0.278912
Cluster1	Gulf of Thailand	SNP1484	53	1.58387	0.611995	0.358491	0.368637	0.372147	0.0275229
Cluster1	Gulf of Thailand	SNP1485	53	2	0.693147	1	0.5	0.504762	-1
Cluster1	Gulf of Thailand	SNP1486	53	2	0.693147	1	0.5	0.504762	-1
Cluster1	Gulf of Thailand	SNP1487	53	2	0.693147	1	0.5	0.504762	-1
Cluster1	Gulf of Thailand	SNP1488	53	2	0.693147	1	0.5	0.504762	-1
Cluster1	Gulf of Thailand	SNP1489	53	2	0.693147	1	0.5	0.504762	-1
Cluster1	Gulf of Thailand	SNP1490	53	2	0.693147	1	0.5	0.504762	-1
Cluster1	Gulf of Thailand	SNP1491	53	2	0.693147	1	0.5	0.504762	-1
Cluster1	Gulf of Thailand	SNP1492	53	1.14303	0.282775	0.0943396	0.125133	0.126325	0.246088
Cluster1	Gulf of Thailand	SNP1493	53	2.07613	0.773669	0.981132	0.518334	0.52327	-0.892857
Cluster1	Gulf of Thailand	SNP1494	53	1.96091	0.779507	0.396226	0.490032	0.494699	0.191428
Cluster1	Gulf of Thailand	SNP1495	53	1.87579	0.720261	0.358491	0.466892	0.471339	0.232177
Cluster1	Gulf of Thailand	SNP1496	53	1.16218	0.267568	0.113208	0.139551	0.140881	0.188776
Cluster1	Gulf of Thailand	SNP1497	53	1.66115	0.645325	0.264151	0.398006	0.401797	0.336315
Cluster1	Gulf of Thailand	SNP1498	53	1.42915	0.530562	0.169811	0.300285	0.303145	0.434499
Cluster1	Gulf of Thailand	SNP1499	53	1.5636	0.546248	0.245283	0.360449	0.363881	0.319506
Cluster1	Gulf of Thailand	SNP1500	53	1.37865	0.498385	0.132075	0.274653	0.277269	0.519119
Cluster1	Gulf of Thailand	SNP1501	53	1.58387	0.611995	0.207547	0.368637	0.372147	0.436987
Cluster1	Gulf of Thailand	SNP1502	53	1.99929	0.692969	0.90566	0.499822	0.504582	-0.811966
Cluster1	Gulf of Thailand	SNP1503	53	1.51469	0.52306	0.433962	0.339801	0.343037	-0.277108
Cluster1	Gulf of Thailand	SNP1504	53	1.97469	0.686725	0.886792	0.493592	0.498293	-0.79661
Cluster1	Gulf of Thailand	SNP1505	53	2.07613	0.773669	0.90566	0.518334	0.52327	-0.747253
Cluster1	Gulf of Thailand	SNP1506	53	2.07613	0.773669	0.90566	0.518334	0.52327	-0.747253
Cluster1	Gulf of Thailand	SNP1507	53	2.07613	0.773669	0.90566	0.518334	0.52327	-0.747253
Cluster1	Gulf of Thailand	SNP1508	53	2.07613	0.773669	0.90566	0.518334	0.52327	-0.747253
Cluster1	Gulf of Thailand	SNP1509	53	2.14591	0.826005	0.90566	0.533998	0.539084	-0.696
Cluster1	Gulf of Thailand	SNP1510	53	1.95409	0.742681	0.735849	0.488252	0.492902	-0.507109
Cluster1	Gulf of Thailand	SNP1511	53	1.26021	0.425228	0.150943	0.206479	0.208446	0.268966
Cluster1	Gulf of Thailand	SNP1512	53	2.14019	0.824709	0.849057	0.532752	0.537826	-0.593719
Cluster1	Gulf of Thailand	SNP1513	53	1.2847	0.447855	0.169811	0.221609	0.22372	0.233735
Cluster1	Gulf of Thailand	SNP1514	53	1.95545	0.681712	0.849057	0.488608	0.493261	-0.737705
Cluster1	Gulf of Thailand	SNP1515	53	1.98867	0.690296	0.924528	0.497152	0.501887	-0.859649
Cluster1	Gulf of Thailand	SNP1516	53	1.98867	0.690296	0.924528	0.497152	0.501887	-0.859649
Cluster1	Gulf of Thailand	SNP1517	53	1.99929	0.692969	0.981132	0.499822	0.504582	-0.962963
Cluster1	Gulf of Thailand	SNP1518	53	1.4169	0.470247	0.132075	0.294233	0.297035	0.551119
Cluster1	Gulf of Thailand	SNP1519	53	1.99929	0.692969	0.490566	0.499822	0.504582	0.0185185
Cluster1	Gulf of Thailand	SNP1520	53	1.99716	0.692435	0.886792	0.499288	0.504043	-0.776114
Cluster1	Gulf of Thailand	SNP1521	53	2.07536	0.773487	0.471698	0.518156	0.523091	0.0896599
Cluster1	Gulf of Thailand	SNP1522	53	1.35373	0.481213	0.226415	0.261303	0.263792	0.133515
Cluster1	Gulf of Thailand	SNP1523	53	1.35373	0.481213	0.226415	0.261303	0.263792	0.133515
Cluster1	Gulf of Thailand	SNP1524	53	2	0.693147	1	0.5	0.504762	-1
Cluster1	Gulf of Thailand	SNP1525	53	1.09877	0.190096	0.0943396	0.0898896	0.0907457	-0.049505
Cluster1	Gulf of Thailand	SNP1526	53	1.98236	0.688691	0.90566	0.49555	0.50027	-0.827586
Cluster1	Gulf of Thailand	SNP1527	53	1.96571	0.6844	0.867925	0.491278	0.495957	-0.766667
Cluster1	Gulf of Thailand	SNP1528	53	2	0.693147	1	0.5	0.504762	-1
Cluster1	Gulf of Thailand	SNP1529	53	1.07831	0.160681	0.0754717	0.0726237	0.0733154	-0.0392157
Cluster1	Gulf of Thailand	SNP1530	53	1.09877	0.190096	0.0943396	0.0898896	0.0907457	-0.049505
Cluster1	Gulf of Thailand	SNP1531	53	1.09877	0.190096	0.0943396	0.0898896	0.0907457	-0.049505
Cluster1	Gulf of Thailand	SNP1532	53	1.91675	0.732263	0.698113	0.478284	0.482839	-0.45962
Cluster1	Gulf of Thailand	SNP1533	53	1.87579	0.720261	0.660377	0.466892	0.471339	-0.414411
Cluster1	Gulf of Thailand	SNP1534	53	2.05712	0.769126	0.886792	0.513884	0.518778	-0.725667
Cluster1	Gulf of Thailand	SNP1535	53	1.34466	0.424342	0.301887	0.256319	0.25876	-0.177778
Cluster1	Gulf of Thailand	SNP1536	53	1.07831	0.160681	0.0754717	0.0726237	0.0733154	-0.0392157
Cluster1	Gulf of Thailand	SNP1537	53	1.77224	0.627437	0.641509	0.435742	0.439892	-0.472222
Cluster1	Gulf of Thailand	SNP1538	53	1.12136	0.253548	0.0754717	0.108224	0.109254	0.302632
Cluster1	Gulf of Thailand	SNP1539	53	1.27421	0.372155	0.245283	0.215201	0.217251	-0.139785
Cluster1	Gulf of Thailand	SNP1540	53	1.29746	0.390313	0.264151	0.229263	0.231447	-0.152174
Cluster1	Gulf of Thailand	SNP1541	53	1.46569	0.497776	0.396226	0.317729	0.320755	-0.247059
Cluster1	Gulf of Thailand	SNP1542	53	1.16218	0.267568	0.0754717	0.139551	0.140881	0.459184
Cluster1	Gulf of Thailand	SNP1543	53	1.39266	0.455587	0.339623	0.281951	0.284636	-0.204545
Cluster1	Gulf of Thailand	SNP1544	53	1.16218	0.267568	0.0754717	0.139551	0.140881	0.459184
Cluster1	Gulf of Thailand	SNP1545	53	1.99361	0.691544	0.90566	0.498398	0.503145	-0.817143
Cluster1	Gulf of Thailand	SNP1546	53	1.16218	0.267568	0.0754717	0.139551	0.140881	0.459184
Cluster1	Gulf of Thailand	SNP1547	53	1.98236	0.688691	0.867925	0.49555	0.50027	-0.751437
Cluster1	Gulf of Thailand	SNP1548	53	1.49019	0.510689	0.415094	0.328943	0.332075	-0.261905
Cluster1	Gulf of Thailand	SNP1549	53	1.32095	0.407694	0.283019	0.242969	0.245283	-0.164835
Cluster1	Gulf of Thailand	SNP1550	53	1.98236	0.688691	0.867925	0.49555	0.50027	-0.751437
Cluster1	Gulf of Thailand	SNP1551	53	1.95545	0.681712	0.849057	0.488608	0.493261	-0.737705
Cluster1	Gulf of Thailand	SNP1552	53	1.7507	0.620153	0.622642	0.4288	0.432884	-0.452055
Cluster1	Gulf of Thailand	SNP1553	53	1.73663	0.674293	0.54717	0.424172	0.428212	-0.289971
Cluster1	Gulf of Thailand	SNP1554	53	1.7507	0.620153	0.622642	0.4288	0.432884	-0.452055
Cluster1	Gulf of Thailand	SNP1555	53	2.12401	0.820997	0.849057	0.529192	0.534232	-0.60444
Cluster1	Gulf of Thailand	SNP1556	53	2.05712	0.769126	0.509434	0.513884	0.518778	0.00865951
Cluster1	Gulf of Thailand	SNP1557	53	1.21234	0.375956	0.113208	0.175151	0.176819	0.353659
Cluster1	Gulf of Thailand	SNP1558	53	1.66115	0.645325	0.377358	0.398006	0.401797	0.0518784
Cluster1	Gulf of Thailand	SNP1559	53	1.51469	0.52306	0.320755	0.339801	0.343037	0.0560503
Cluster1	Gulf of Thailand	SNP1560	53	1.2061	0.312465	0.0754717	0.170879	0.172507	0.558333
Cluster1	Gulf of Thailand	SNP1561	53	1.30956	0.46933	0.0754717	0.236383	0.238634	0.680723
Cluster1	Gulf of Thailand	SNP1562	53	2.00285	0.790946	0.396226	0.500712	0.505481	0.208674
Cluster1	Gulf of Thailand	SNP1563	53	1.30956	0.46933	0.0754717	0.236383	0.238634	0.680723
Cluster1	Gulf of Thailand	SNP1564	53	2.00214	0.755413	0.377358	0.500534	0.505301	0.246088
Cluster1	Gulf of Thailand	SNP1565	53	1.49216	0.594239	0.132075	0.329833	0.332974	0.599568
Cluster1	Gulf of Thailand	SNP1566	53	1.35373	0.481213	0.150943	0.261303	0.263792	0.422343
Cluster1	Gulf of Thailand	SNP1567	53	1.29746	0.390313	0.188679	0.229263	0.231447	0.177019
Cluster1	Gulf of Thailand	SNP1568	53	1.45469	0.545639	0.301887	0.312567	0.315544	0.0341686
Cluster1	Gulf of Thailand	SNP1569	53	1.53918	0.534908	0.226415	0.350303	0.353639	0.353659
Cluster1	Gulf of Thailand	SNP1570	53	1.14303	0.282775	0.0943396	0.125133	0.126325	0.246088
Cluster1	Gulf of Thailand	SNP1571	53	1.14303	0.282775	0.0943396	0.125133	0.126325	0.246088
Cluster1	Gulf of Thailand	SNP1572	53	1.48037	0.560081	0.283019	0.324493	0.327583	0.127811
Cluster1	Gulf of Thailand	SNP1573	53	1.99929	0.692969	0.981132	0.499822	0.504582	-0.962963
Cluster1	Gulf of Thailand	SNP1574	53	1.99929	0.692969	0.981132	0.499822	0.504582	-0.962963
Cluster1	Gulf of Thailand	SNP1575	53	1.98867	0.690296	0.924528	0.497152	0.501887	-0.859649
Cluster1	Gulf of Thailand	SNP1576	53	2	0.693147	1	0.5	0.504762	-1
Cluster1	Gulf of Thailand	SNP1577	53	1.21025	0.359673	0.150943	0.173727	0.175382	0.131148
Cluster1	Gulf of Thailand	SNP1578	53	1.23608	0.401318	0.132075	0.190993	0.192812	0.308481
Cluster1	Gulf of Thailand	SNP1579	53	1.26134	0.431639	0.113208	0.207191	0.209164	0.453608
Cluster1	Gulf of Thailand	SNP1580	53	2.07613	0.773669	0.981132	0.518334	0.52327	-0.892857
Cluster1	Gulf of Thailand	SNP1581	53	1.21025	0.359673	0.150943	0.173727	0.175382	0.131148
Cluster1	Gulf of Thailand	SNP1582	53	1.11957	0.217519	0.113208	0.1068	0.107817	-0.06
Cluster1	Gulf of Thailand	SNP1583	53	1.97469	0.686725	0.886792	0.493592	0.498293	-0.79661
Cluster1	Gulf of Thailand	SNP1584	53	1.22852	0.333296	0.207547	0.186009	0.187781	-0.115789
Cluster1	Gulf of Thailand	SNP1585	53	1.95545	0.681712	0.849057	0.488608	0.493261	-0.737705
Cluster1	Gulf of Thailand	SNP1586	53	1.18398	0.29059	0.169811	0.155393	0.156873	-0.0927835
Cluster1	Gulf of Thailand	SNP1587	53	1.07831	0.160681	0.0754717	0.0726237	0.0733154	-0.0392157
Cluster1	Gulf of Thailand	SNP1588	53	1.97469	0.686725	0.886792	0.493592	0.498293	-0.79661
Cluster1	Gulf of Thailand	SNP1589	53	1.30469	0.444479	0.226415	0.233535	0.235759	0.0304878
Cluster1	Gulf of Thailand	SNP1590	53	1.23337	0.382499	0.0566038	0.189213	0.191015	0.700847
Cluster1	Gulf of Thailand	SNP1591	53	1.16508	0.310008	0.0754717	0.141687	0.143037	0.467337
Cluster1	Gulf of Thailand	SNP1592	53	1.91675	0.732263	0.358491	0.478284	0.482839	0.250465
Cluster1	Gulf of Thailand	SNP1593	53	1.14303	0.282775	0.0943396	0.125133	0.126325	0.246088
Cluster1	Gulf of Thailand	SNP1594	53	1.21025	0.359673	0.113208	0.173727	0.175382	0.348361
Cluster1	Gulf of Thailand	SNP1595	53	1.07914	0.186837	0.0377358	0.0733357	0.0740341	0.485437
Cluster1	Gulf of Thailand	SNP1596	53	1.61205	0.567458	0.358491	0.379672	0.383288	0.05579
Cluster1	Gulf of Thailand	SNP1597	53	1.36425	0.524201	0.0377358	0.266999	0.269542	0.858667
Cluster1	Gulf of Thailand	SNP1598	53	1.18398	0.29059	0.0566038	0.155393	0.156873	0.635739
Cluster1	Gulf of Thailand	SNP1599	53	1.2061	0.312465	0.0754717	0.170879	0.172507	0.558333
Cluster1	Gulf of Thailand	SNP1600	53	1.27421	0.372155	0.0943396	0.215201	0.217251	0.561621
Cluster1	Gulf of Thailand	SNP1601	53	1.60974	0.623612	0.264151	0.378782	0.38239	0.302632
Cluster1	Gulf of Thailand	SNP1602	53	1.54638	0.623314	0.207547	0.353329	0.356694	0.412594
Cluster1	Gulf of Thailand	SNP1603	53	2.01579	0.758899	0.283019	0.503916	0.508715	0.438361
Cluster1	Gulf of Thailand	SNP1604	53	1.45469	0.545639	0.301887	0.312567	0.315544	0.0341686
Cluster1	Gulf of Thailand	SNP1605	53	1.32095	0.407694	0.132075	0.242969	0.245283	0.45641
Cluster1	Gulf of Thailand	SNP1606	53	1.18398	0.29059	0.0566038	0.155393	0.156873	0.635739
Cluster1	Gulf of Thailand	SNP1607	53	1.43867	0.562496	0.245283	0.304913	0.307817	0.195563
Cluster1	Gulf of Thailand	SNP1608	53	1.09963	0.2137	0.0188679	0.0906016	0.0914645	0.791749
Cluster1	Gulf of Thailand	SNP1609	53	1.09963	0.2137	0.0188679	0.0906016	0.0914645	0.791749
Cluster1	Gulf of Thailand	SNP1610	53	2	0.693147	1	0.5	0.504762	-1
Cluster1	Gulf of Thailand	SNP1611	53	2	0.693147	1	0.5	0.504762	-1
Cluster1	Gulf of Thailand	SNP1612	53	1	0	0	0	0	#N/A
Cluster1	Gulf of Thailand	SNP1613	53	1.98867	0.690296	0.509434	0.497152	0.501887	-0.0247046
Cluster1	Gulf of Thailand	SNP1614	53	1.12136	0.253548	0.0377358	0.108224	0.109254	0.651316
Cluster1	Gulf of Thailand	SNP1615	53	1.39266	0.455587	0.339623	0.281951	0.284636	-0.204545
Cluster1	Gulf of Thailand	SNP1616	53	1.36857	0.440295	0.320755	0.269313	0.271878	-0.191011
Cluster1	Gulf of Thailand	SNP1617	53	2.07306	0.772943	0.943396	0.517622	0.522552	-0.822558
Cluster1	Gulf of Thailand	SNP1618	53	1.55796	0.599852	0.415094	0.358135	0.361545	-0.159046
Cluster1	Gulf of Thailand	SNP1619	53	1.95409	0.742681	0.735849	0.488252	0.492902	-0.507109
Cluster1	Gulf of Thailand	SNP1620	53	1.27421	0.372155	0.245283	0.215201	0.217251	-0.139785
Cluster1	Gulf of Thailand	SNP1621	53	1.70604	0.604333	0.584906	0.413848	0.41779	-0.413333
Cluster1	Gulf of Thailand	SNP1622	53	1.95545	0.681712	0.849057	0.488608	0.493261	-0.737705
Cluster1	Gulf of Thailand	SNP1623	53	1.44125	0.484302	0.377358	0.306159	0.309075	-0.232558
Cluster1	Gulf of Thailand	SNP1624	53	1.4169	0.470247	0.358491	0.294233	0.297035	-0.218391
Cluster1	Gulf of Thailand	SNP1625	53	2	0.693147	1	0.5	0.504762	-1
Cluster1	Gulf of Thailand	SNP1626	53	1.99929	0.692969	0.981132	0.499822	0.504582	-0.962963
Cluster1	Gulf of Thailand	SNP1627	53	2.07613	0.773669	0.981132	0.518334	0.52327	-0.892857
Cluster1	Gulf of Thailand	SNP1628	53	2	0.693147	1	0.5	0.504762	-1
Cluster1	Gulf of Thailand	SNP1629	53	2.07536	0.773487	0.962264	0.518156	0.523091	-0.857094
Cluster1	Gulf of Thailand	SNP1630	53	1.5636	0.546248	0.471698	0.360449	0.363881	-0.308642
Cluster1	Gulf of Thailand	SNP1631	53	2	0.693147	1	0.5	0.504762	-1
Cluster1	Gulf of Thailand	SNP1632	53	2	0.693147	1	0.5	0.504762	-1
Cluster1	Gulf of Thailand	SNP1633	53	2	0.693147	1	0.5	0.504762	-1
Cluster1	Gulf of Thailand	SNP1634	53	2	0.693147	1	0.5	0.504762	-1
Cluster1	Gulf of Thailand	SNP1635	53	2	0.693147	1	0.5	0.504762	-1
Cluster1	Gulf of Thailand	SNP1636	53	2	0.693147	1	0.5	0.504762	-1
Cluster1	Gulf of Thailand	SNP1637	53	1.99929	0.692969	0.981132	0.499822	0.504582	-0.962963
Cluster1	Gulf of Thailand	SNP1638	53	2	0.693147	1	0.5	0.504762	-1
Cluster1	Gulf of Thailand	SNP1639	53	2	0.693147	1	0.5	0.504762	-1
Cluster1	Gulf of Thailand	SNP1640	53	2	0.693147	1	0.5	0.504762	-1
Cluster1	Gulf of Thailand	SNP1641	53	2.05712	0.769126	0.886792	0.513884	0.518778	-0.725667
Cluster1	Gulf of Thailand	SNP1642	53	1.22852	0.333296	0.207547	0.186009	0.187781	-0.115789
Cluster1	Gulf of Thailand	SNP1643	53	1.18899	0.348917	0.0943396	0.158953	0.160467	0.406495
Cluster1	Gulf of Thailand	SNP1644	53	1.68304	0.595782	0.566038	0.405838	0.409704	-0.394737
Cluster1	Gulf of Thailand	SNP1645	53	1.34466	0.424342	0.301887	0.256319	0.25876	-0.177778
Cluster1	Gulf of Thailand	SNP1646	53	1.2061	0.312465	0.188679	0.170879	0.172507	-0.104167
Cluster1	Gulf of Thailand	SNP1647	53	1.39266	0.455587	0.339623	0.281951	0.284636	-0.204545
Cluster1	Gulf of Thailand	SNP1648	53	1.5879	0.557093	0.490566	0.370239	0.373765	-0.325
Cluster1	Gulf of Thailand	SNP1649	53	1.81343	0.640785	0.679245	0.448558	0.45283	-0.514286
Cluster1	Gulf of Thailand	SNP1650	53	1.18849	0.344634	0.0188679	0.158597	0.160108	0.881033
Cluster1	Gulf of Thailand	SNP1651	53	1.1435	0.288365	0.0188679	0.125489	0.126685	0.849645
Cluster1	Gulf of Thailand	SNP1652	53	1.50617	0.573915	0.339623	0.336063	0.339263	-0.0105932
Cluster1	Gulf of Thailand	SNP1653	53	1.30956	0.46933	0.0754717	0.236383	0.238634	0.680723
Cluster1	Gulf of Thailand	SNP1654	53	1.32907	0.463261	0.132075	0.247597	0.249955	0.466571
Cluster1	Gulf of Thailand	SNP1655	53	1.14303	0.282775	0.0943396	0.125133	0.126325	0.246088
Cluster1	Gulf of Thailand	SNP1656	53	1.83715	0.782216	0.45283	0.455678	0.460018	0.00625
Cluster1	Gulf of Thailand	SNP1657	53	1.16218	0.267568	0.150943	0.139551	0.140881	-0.0816327
Cluster1	Gulf of Thailand	SNP1658	53	1.91741	0.671452	0.792453	0.478462	0.483019	-0.65625
Cluster1	Gulf of Thailand	SNP1659	53	1.98236	0.688691	0.415094	0.49555	0.50027	0.162356
Cluster1	Gulf of Thailand	SNP1660	53	1.99929	0.692969	0.377358	0.499822	0.504582	0.245014
Cluster1	Gulf of Thailand	SNP1661	53	1.96571	0.6844	0.867925	0.491278	0.495957	-0.766667
Cluster1	Gulf of Thailand	SNP1662	53	1.83295	0.646861	0.698113	0.454432	0.45876	-0.536232
Cluster1	Gulf of Thailand	SNP1663	53	2.06392	0.770763	0.90566	0.515486	0.520395	-0.756906
Cluster1	Gulf of Thailand	SNP1664	53	1.98867	0.690296	0.924528	0.497152	0.501887	-0.859649
Cluster1	Gulf of Thailand	SNP1665	53	1.11957	0.217519	0.113208	0.1068	0.107817	-0.06
Cluster1	Gulf of Thailand	SNP1666	53	1.14071	0.243267	0.132075	0.123354	0.124528	-0.0707071
Cluster1	Gulf of Thailand	SNP1667	53	1.07831	0.160681	0.0754717	0.0726237	0.0733154	-0.0392157
Cluster1	Gulf of Thailand	SNP1668	53	1.86955	0.657842	0.735849	0.465112	0.469542	-0.58209
Cluster1	Gulf of Thailand	SNP1669	53	1.7507	0.620153	0.622642	0.4288	0.432884	-0.452055
Cluster1	Gulf of Thailand	SNP1670	53	1.95409	0.742681	0.735849	0.488252	0.492902	-0.507109
Cluster1	Gulf of Thailand	SNP1671	53	2.07613	0.773669	0.981132	0.518334	0.52327	-0.892857
Cluster1	Gulf of Thailand	SNP1672	53	1.77224	0.627437	0.641509	0.435742	0.439892	-0.472222
Cluster1	Gulf of Thailand	SNP1673	53	1.11957	0.217519	0.113208	0.1068	0.107817	-0.06
Cluster1	Gulf of Thailand	SNP1674	53	1.32095	0.407694	0.283019	0.242969	0.245283	-0.164835
Cluster1	Gulf of Thailand	SNP1675	53	1.81343	0.640785	0.679245	0.448558	0.45283	-0.514286
Cluster1	Gulf of Thailand	SNP1676	53	1.81343	0.640785	0.679245	0.448558	0.45283	-0.514286
Cluster1	Gulf of Thailand	SNP1677	53	1.99929	0.692969	0.981132	0.499822	0.504582	-0.962963
Cluster1	Gulf of Thailand	SNP1678	53	1.11957	0.217519	0.113208	0.1068	0.107817	-0.06
Cluster1	Gulf of Thailand	SNP1679	53	1.18398	0.29059	0.169811	0.155393	0.156873	-0.0927835
Cluster1	Gulf of Thailand	SNP1680	53	1.83295	0.646861	0.698113	0.454432	0.45876	-0.536232
Cluster1	Gulf of Thailand	SNP1681	53	1.11957	0.217519	0.113208	0.1068	0.107817	-0.06
Cluster1	Gulf of Thailand	SNP1682	53	1.7507	0.620153	0.622642	0.4288	0.432884	-0.452055
Cluster1	Gulf of Thailand	SNP1683	53	1.77224	0.627437	0.641509	0.435742	0.439892	-0.472222
Cluster1	Gulf of Thailand	SNP1684	53	1.09877	0.190096	0.0943396	0.0898896	0.0907457	-0.049505
Cluster1	Gulf of Thailand	SNP1685	53	1.91741	0.671452	0.792453	0.478462	0.483019	-0.65625
Cluster1	Gulf of Thailand	SNP1686	53	1.77224	0.627437	0.641509	0.435742	0.439892	-0.472222
Cluster1	Gulf of Thailand	SNP1687	53	1.90247	0.667292	0.773585	0.474368	0.478886	-0.630769
Cluster1	Gulf of Thailand	SNP1688	53	1.14071	0.243267	0.132075	0.123354	0.124528	-0.0707071
Cluster1	Gulf of Thailand	SNP1689	53	1.95545	0.681712	0.849057	0.488608	0.493261	-0.737705
Cluster1	Gulf of Thailand	SNP1690	53	1.11957	0.217519	0.113208	0.1068	0.107817	-0.06
Cluster1	Gulf of Thailand	SNP1691	53	1.98727	0.75155	0.773585	0.496796	0.501527	-0.557148
Cluster1	Gulf of Thailand	SNP1692	53	1.72862	0.612455	0.603774	0.421502	0.425517	-0.432432
Cluster1	Gulf of Thailand	SNP1693	53	1.72862	0.612455	0.603774	0.421502	0.425517	-0.432432
Cluster1	Gulf of Thailand	SNP1694	53	1.46569	0.497776	0.396226	0.317729	0.320755	-0.247059
Cluster1	Gulf of Thailand	SNP1695	53	1.79317	0.634312	0.660377	0.442328	0.446541	-0.492958
Cluster1	Gulf of Thailand	SNP1696	53	1.09877	0.190096	0.0943396	0.0898896	0.0907457	-0.049505
Cluster1	Gulf of Thailand	SNP1697	53	1.18398	0.29059	0.169811	0.155393	0.156873	-0.0927835
Cluster1	Gulf of Thailand	SNP1698	53	1.95545	0.681712	0.849057	0.488608	0.493261	-0.737705
Cluster1	Gulf of Thailand	SNP1699	53	1.95545	0.681712	0.849057	0.488608	0.493261	-0.737705
Cluster1	Gulf of Thailand	SNP1700	53	2.06392	0.770763	0.90566	0.515486	0.520395	-0.756906
Cluster1	Gulf of Thailand	SNP1701	53	1.16604	0.319881	0.0754717	0.142399	0.143756	0.47
Cluster1	Gulf of Thailand	SNP1702	53	1.16508	0.310008	0.113208	0.141687	0.143037	0.201005
Cluster1	Gulf of Thailand	SNP1703	53	1.16508	0.310008	0.113208	0.141687	0.143037	0.201005
Cluster1	Gulf of Thailand	SNP1704	53	1.21234	0.375956	0.113208	0.175151	0.176819	0.353659
Cluster1	Gulf of Thailand	SNP1705	53	1.5192	0.609095	0.339623	0.341759	0.345013	0.00625
Cluster1	Gulf of Thailand	SNP1706	53	1.09963	0.2137	0.0188679	0.0906016	0.0914645	0.791749
Cluster1	Gulf of Thailand	SNP1707	53	1.14303	0.282775	0.0943396	0.125133	0.126325	0.246088
Cluster1	Gulf of Thailand	SNP1708	53	1.07831	0.160681	0.0754717	0.0726237	0.0733154	-0.0392157
Cluster1	Gulf of Thailand	SNP1709	53	1.03845	0.0936	0.0377358	0.0370239	0.0373765	-0.0192308
Cluster1	Gulf of Thailand	SNP1710	53	1.03845	0.0936	0.0377358	0.0370239	0.0373765	-0.0192308
Cluster1	Gulf of Thailand	SNP1711	53	1.03845	0.0936	0.0377358	0.0370239	0.0373765	-0.0192308
Cluster1	Gulf of Thailand	SNP1712	53	2	0.693147	1	0.5	0.504762	-1
Cluster1	Gulf of Thailand	SNP1713	53	1.60103	0.649944	0.396226	0.3754	0.378976	-0.0554765
Cluster1	Gulf of Thailand	SNP1714	53	2.2092	0.866706	0.849057	0.547348	0.552561	-0.55122
Cluster1	Gulf of Thailand	SNP1715	53	2.00143	0.8158	0.622642	0.500356	0.505121	-0.244397
Cluster1	Gulf of Thailand	SNP1716	53	1.87142	0.776908	0.528302	0.465646	0.470081	-0.134557
Cluster1	Gulf of Thailand	SNP1717	53	1.5636	0.546248	0.471698	0.360449	0.363881	-0.308642
Cluster1	Gulf of Thailand	SNP1718	53	1.91675	0.732263	0.698113	0.478284	0.482839	-0.45962
Cluster1	Gulf of Thailand	SNP1719	53	1.11957	0.217519	0.113208	0.1068	0.107817	-0.06
Cluster1	Gulf of Thailand	SNP1720	53	2.07306	0.772943	0.90566	0.517622	0.522552	-0.749656
Cluster1	Gulf of Thailand	SNP1721	53	1.5192	0.609095	0.339623	0.341759	0.345013	0.00625
Cluster1	Gulf of Thailand	SNP1722	53	2.17583	0.859303	0.792453	0.540406	0.545553	-0.466403
Cluster1	Gulf of Thailand	SNP1723	53	1.99361	0.691544	0.943396	0.498398	0.503145	-0.892857
Cluster1	Gulf of Thailand	SNP1724	53	1.99361	0.691544	0.943396	0.498398	0.503145	-0.892857
Cluster1	Gulf of Thailand	SNP1725	53	1.7507	0.620153	0.622642	0.4288	0.432884	-0.452055
Cluster1	Gulf of Thailand	SNP1726	53	1.99361	0.691544	0.943396	0.498398	0.503145	-0.892857
Cluster1	Gulf of Thailand	SNP1727	53	1.84197	0.743618	0.566038	0.457102	0.461456	-0.238318
Cluster1	Gulf of Thailand	SNP1728	53	2.15249	0.827486	0.943396	0.535422	0.540521	-0.761968
Cluster1	Gulf of Thailand	SNP1729	53	1.0586	0.146803	0.0188679	0.0553578	0.055885	0.659164
Cluster1	Gulf of Thailand	SNP1730	53	2.14591	0.826005	0.90566	0.533998	0.539084	-0.696
Cluster1	Gulf of Thailand	SNP1731	53	2.04887	0.767123	0.867925	0.511926	0.516801	-0.69541
Cluster1	Gulf of Thailand	SNP1732	53	1.68658	0.655449	0.509434	0.407084	0.410961	-0.251421
Cluster1	Gulf of Thailand	SNP1733	53	2.23114	0.871431	0.943396	0.551798	0.557053	-0.709677
Cluster1	Gulf of Thailand	SNP1734	53	2.23025	0.871242	0.924528	0.55162	0.556873	-0.676025
Cluster1	Gulf of Thailand	SNP1735	53	2.22319	0.869732	0.886792	0.550196	0.555436	-0.611776
Cluster1	Gulf of Thailand	SNP1736	53	1.84197	0.743618	0.566038	0.457102	0.461456	-0.238318
Cluster1	Gulf of Thailand	SNP1737	53	2.13288	0.823039	0.867925	0.53115	0.536208	-0.634048
Cluster1	Gulf of Thailand	SNP1738	53	1.18749	0.335565	0.132075	0.157885	0.159389	0.163472
Cluster1	Gulf of Thailand	SNP1739	53	2.07536	0.773487	0.962264	0.518156	0.523091	-0.857094
Cluster1	Gulf of Thailand	SNP1740	53	2.01579	0.758899	0.811321	0.503916	0.508715	-0.610032
Cluster1	Gulf of Thailand	SNP1741	53	2.07613	0.773669	0.981132	0.518334	0.52327	-0.892857
Cluster1	Gulf of Thailand	SNP1742	53	2	0.693147	1	0.5	0.504762	-1
Cluster1	Gulf of Thailand	SNP1743	53	2	0.693147	1	0.5	0.504762	-1
Cluster1	Gulf of Thailand	SNP1744	53	2	0.693147	1	0.5	0.504762	-1
Cluster1	Gulf of Thailand	SNP1745	53	2	0.693147	1	0.5	0.504762	-1
Cluster1	Gulf of Thailand	SNP1746	53	1.91741	0.671452	0.792453	0.478462	0.483019	-0.65625
Cluster1	Gulf of Thailand	SNP1747	53	1.01905	0.053384	0.0188679	0.0186899	0.0188679	-0.00952381
Cluster1	Gulf of Thailand	SNP1748	53	2.07613	0.773669	0.981132	0.518334	0.52327	-0.892857
Cluster1	Gulf of Thailand	SNP1749	53	2.07536	0.773487	0.962264	0.518156	0.523091	-0.857094
Cluster1	Gulf of Thailand	SNP1750	53	1.12136	0.253548	0.0754717	0.108224	0.109254	0.302632
Cluster1	Gulf of Thailand	SNP1751	53	1.01905	0.053384	0.0188679	0.0186899	0.0188679	-0.00952381
Cluster1	Gulf of Thailand	SNP1752	53	2.07613	0.773669	0.981132	0.518334	0.52327	-0.892857
Cluster1	Gulf of Thailand	SNP1753	53	1.77224	0.627437	0.641509	0.435742	0.439892	-0.472222
Cluster1	Gulf of Thailand	SNP1754	53	2.07306	0.772943	0.943396	0.517622	0.522552	-0.822558
Cluster1	Gulf of Thailand	SNP1755	53	1.74635	0.747934	0.396226	0.427376	0.431447	0.0728863
Cluster1	Gulf of Thailand	SNP1756	53	1.18598	0.320208	0.0188679	0.156817	0.158311	0.879682
Cluster1	Gulf of Thailand	SNP1757	53	2.30908	0.908402	0.924528	0.566928	0.572327	-0.630769
Cluster1	Gulf of Thailand	SNP1758	53	2.07536	0.773487	0.962264	0.518156	0.523091	-0.857094
Cluster1	Gulf of Thailand	SNP1759	53	2.23114	0.871431	0.943396	0.551798	0.557053	-0.709677
Cluster1	Gulf of Thailand	SNP1760	53	2.23114	0.871431	0.943396	0.551798	0.557053	-0.709677
Cluster1	Gulf of Thailand	SNP1761	53	1.01905	0.053384	0.0188679	0.0186899	0.0188679	-0.00952381
Cluster1	Gulf of Thailand	SNP1762	53	2	0.693147	1	0.5	0.504762	-1
Cluster1	Gulf of Thailand	SNP1763	53	1.01905	0.053384	0.0188679	0.0186899	0.0188679	-0.00952381
Cluster1	Gulf of Thailand	SNP1764	53	1.10006	0.221842	0.0566038	0.0909576	0.0918239	0.377691
Cluster1	Gulf of Thailand	SNP1765	53	2.05788	0.805112	0.754717	0.514062	0.518958	-0.468144
Cluster1	Gulf of Thailand	SNP1766	53	2.07306	0.772943	0.943396	0.517622	0.522552	-0.822558
Cluster1	Gulf of Thailand	SNP1767	53	1.99716	0.692435	0.962264	0.499288	0.504043	-0.927273
Cluster1	Gulf of Thailand	SNP1768	53	1.58387	0.611995	0.433962	0.368637	0.372147	-0.177209
Cluster1	Gulf of Thailand	SNP1769	53	1.54638	0.623314	0.358491	0.353329	0.356694	-0.0146096
Cluster1	Gulf of Thailand	SNP1770	53	2	0.693147	1	0.5	0.504762	-1
Cluster1	Gulf of Thailand	SNP1771	53	1.0582	0.128789	0.0566038	0.0550018	0.0555256	-0.0291262
Cluster1	Gulf of Thailand	SNP1772	53	1.0582	0.128789	0.0566038	0.0550018	0.0555256	-0.0291262
Cluster1	Gulf of Thailand	SNP1773	53	1.96571	0.6844	0.867925	0.491278	0.495957	-0.766667
Cluster1	Gulf of Thailand	SNP1774	53	2	0.693147	1	0.5	0.504762	-1
Cluster1	Gulf of Thailand	SNP1775	53	1.03845	0.0936	0.0377358	0.0370239	0.0373765	-0.0192308
Cluster1	Gulf of Thailand	SNP1776	53	1.0582	0.128789	0.0566038	0.0550018	0.0555256	-0.0291262
Cluster1	Gulf of Thailand	SNP1777	53	1.99929	0.692969	0.981132	0.499822	0.504582	-0.962963
Cluster1	Gulf of Thailand	SNP1778	53	1.99716	0.692435	0.962264	0.499288	0.504043	-0.927273
Cluster1	Gulf of Thailand	SNP1779	53	2	0.693147	1	0.5	0.504762	-1
Cluster1	Gulf of Thailand	SNP1780	53	2	0.693147	1	0.5	0.504762	-1
Cluster1	Gulf of Thailand	SNP1781	53	2.15249	0.827486	0.943396	0.535422	0.540521	-0.761968
Cluster1	Gulf of Thailand	SNP1782	53	2	0.693147	1	0.5	0.504762	-1
Cluster1	Gulf of Thailand	SNP1783	53	2	0.693147	1	0.5	0.504762	-1
Cluster1	Gulf of Thailand	SNP1784	53	2.07536	0.773487	0.962264	0.518156	0.523091	-0.857094
Cluster1	Gulf of Thailand	SNP1785	53	1.51469	0.52306	0.433962	0.339801	0.343037	-0.277108
Cluster1	Gulf of Thailand	SNP1786	53	1.44125	0.484302	0.377358	0.306159	0.309075	-0.232558
Cluster1	Gulf of Thailand	SNP1787	53	1.07914	0.186837	0.0377358	0.0733357	0.0740341	0.485437
Cluster1	Gulf of Thailand	SNP1788	53	1.83176	0.706634	0.622642	0.454076	0.458401	-0.371227
Cluster1	Gulf of Thailand	SNP1789	53	1.30469	0.444479	0.226415	0.233535	0.235759	0.0304878
Cluster1	Gulf of Thailand	SNP1790	53	1.30469	0.444479	0.226415	0.233535	0.235759	0.0304878
Cluster1	Gulf of Thailand	SNP1791	53	1.85413	0.713654	0.641509	0.460662	0.465049	-0.392581
Cluster1	Gulf of Thailand	SNP1792	53	1.85413	0.713654	0.641509	0.460662	0.465049	-0.392581
Cluster1	Gulf of Thailand	SNP1793	53	1.98727	0.75155	0.773585	0.496796	0.501527	-0.557148
Cluster1	Gulf of Thailand	SNP1794	53	1.97123	0.747307	0.754717	0.492702	0.497394	-0.531792
Cluster1	Gulf of Thailand	SNP1795	53	1.97123	0.747307	0.754717	0.492702	0.497394	-0.531792
Cluster1	Gulf of Thailand	SNP1796	53	2.06392	0.770763	0.90566	0.515486	0.520395	-0.756906
Cluster1	Gulf of Thailand	SNP1797	53	1.2806	0.424808	0.207547	0.219117	0.221204	0.0528026
Cluster1	Gulf of Thailand	SNP1798	53	1.48037	0.560081	0.207547	0.324493	0.327583	0.360395
Cluster1	Gulf of Thailand	SNP1799	53	1.57367	0.636922	0.226415	0.364543	0.368014	0.378906
Cluster1	Gulf of Thailand	SNP1800	53	1.30956	0.46933	0.188679	0.236383	0.238634	0.201807
Cluster1	Gulf of Thailand	SNP1801	53	1.36029	0.509223	0.226415	0.264863	0.267385	0.145161
Cluster1	Gulf of Thailand	SNP1802	53	1.97123	0.747307	0.754717	0.492702	0.497394	-0.531792
Cluster1	Gulf of Thailand	SNP1803	53	2.02816	0.762012	0.830189	0.506942	0.51177	-0.63764
Cluster1	Gulf of Thailand	SNP1804	53	1.18749	0.335565	0.132075	0.157885	0.159389	0.163472
Cluster1	Gulf of Thailand	SNP1805	53	1.93591	0.737668	0.716981	0.483446	0.48805	-0.483063
Cluster1	Gulf of Thailand	SNP1806	53	1.89669	0.726463	0.679245	0.472766	0.477269	-0.436747
Cluster1	Gulf of Thailand	SNP1807	53	1.57367	0.636922	0.377358	0.364543	0.368014	-0.0351563
Cluster1	Gulf of Thailand	SNP1808	53	1.42915	0.530562	0.320755	0.300285	0.303145	-0.0681683
Cluster1	Gulf of Thailand	SNP1809	53	2.01579	0.758899	0.811321	0.503916	0.508715	-0.610032
Cluster1	Gulf of Thailand	SNP1810	53	2.0392	0.764752	0.849057	0.509612	0.514465	-0.666085
Cluster1	Gulf of Thailand	SNP1811	53	1.45469	0.545639	0.339623	0.312567	0.315544	-0.0865604
Cluster1	Gulf of Thailand	SNP1812	53	2.04887	0.767123	0.867925	0.511926	0.516801	-0.69541
Cluster1	Gulf of Thailand	SNP1813	53	2.07613	0.773669	0.981132	0.518334	0.52327	-0.892857
Cluster1	Gulf of Thailand	SNP1814	53	2.06392	0.770763	0.90566	0.515486	0.520395	-0.756906
Cluster1	Gulf of Thailand	SNP1815	53	2.15002	0.826931	0.886792	0.534888	0.539982	-0.657903
Cluster1	Gulf of Thailand	SNP1816	53	1.11957	0.217519	0.113208	0.1068	0.107817	-0.06
Cluster1	Gulf of Thailand	SNP1817	53	1.16508	0.310008	0.113208	0.141687	0.143037	0.201005
Cluster1	Gulf of Thailand	SNP1818	53	2.14019	0.824709	0.811321	0.532752	0.537826	-0.522887
Cluster1	Gulf of Thailand	SNP1819	53	1.27421	0.372155	0.0566038	0.215201	0.217251	0.736973
Cluster1	Gulf of Thailand	SNP1820	53	1.83176	0.706634	0.433962	0.454076	0.458401	0.0442964
Cluster1	Gulf of Thailand	SNP1821	53	1.29746	0.390313	0.188679	0.229263	0.231447	0.177019
Cluster1	Gulf of Thailand	SNP1822	53	1.30469	0.444479	0.150943	0.233535	0.235759	0.353659
Cluster1	Gulf of Thailand	SNP1823	53	1.96571	0.6844	0.867925	0.491278	0.495957	-0.766667
Cluster1	Gulf of Thailand	SNP1824	53	1.03845	0.0936	0.0377358	0.0370239	0.0373765	-0.0192308
Cluster1	Gulf of Thailand	SNP1825	53	1.45469	0.545639	0.301887	0.312567	0.315544	0.0341686
Cluster1	Gulf of Thailand	SNP1826	53	1.11957	0.217519	0.0754717	0.1068	0.107817	0.293333
Cluster1	Gulf of Thailand	SNP1827	53	2.02232	0.796062	0.716981	0.505518	0.510332	-0.41831
Cluster1	Gulf of Thailand	SNP1828	53	1.37865	0.498385	0.283019	0.274653	0.277269	-0.0304601
Cluster1	Gulf of Thailand	SNP1829	53	1.5636	0.546248	0.471698	0.360449	0.363881	-0.308642
Cluster1	Gulf of Thailand	SNP1830	53	1.53918	0.534908	0.45283	0.350303	0.353639	-0.292683
Cluster1	Gulf of Thailand	SNP1831	53	1.32095	0.407694	0.283019	0.242969	0.245283	-0.164835
Cluster1	Gulf of Thailand	SNP1832	53	1.38613	0.527796	0.0943396	0.278569	0.281222	0.661342
Cluster1	Gulf of Thailand	SNP1833	53	1.30469	0.444479	0.113208	0.233535	0.235759	0.515244
Cluster1	Gulf of Thailand	SNP1834	53	1.27421	0.372155	0.0943396	0.215201	0.217251	0.561621
Cluster1	Gulf of Thailand	SNP1835	53	1.14071	0.243267	0.0943396	0.123354	0.124528	0.235209
Cluster1	Gulf of Thailand	SNP1836	53	1.25682	0.404176	0.0377358	0.204343	0.206289	0.815331
Cluster1	Gulf of Thailand	SNP1837	53	1.16218	0.267568	0.150943	0.139551	0.140881	-0.0816327
Cluster1	Gulf of Thailand	SNP1838	53	1.65968	0.586792	0.54717	0.397472	0.401258	-0.376623
Cluster1	Gulf of Thailand	SNP1839	53	1.65968	0.586792	0.54717	0.397472	0.401258	-0.376623
Cluster1	Gulf of Thailand	SNP1840	53	2.11362	0.818579	0.830189	0.526878	0.531896	-0.575676
Cluster1	Gulf of Thailand	SNP1841	53	2.07383	0.809053	0.773585	0.5178	0.522731	-0.493984
Cluster1	Gulf of Thailand	SNP1842	53	1.14071	0.243267	0.0566038	0.123354	0.124528	0.541126
Cluster1	Gulf of Thailand	SNP1843	53	1.5192	0.609095	0.264151	0.341759	0.345013	0.227083
Cluster1	Gulf of Thailand	SNP1844	53	1.93591	0.737668	0.377358	0.483446	0.48805	0.21944
Cluster1	Gulf of Thailand	SNP1845	53	2.0392	0.764752	0.509434	0.509612	0.514465	0.000349284
Cluster1	Gulf of Thailand	SNP1846	53	1.10006	0.221842	0.0566038	0.0909576	0.0918239	0.377691
Cluster1	Gulf of Thailand	SNP1847	53	1.14303	0.282775	0.0943396	0.125133	0.126325	0.246088
Cluster1	Gulf of Thailand	SNP1848	53	1.84378	0.767763	0.509434	0.457636	0.461995	-0.113186
Cluster1	Gulf of Thailand	SNP1849	53	1.81577	0.758138	0.490566	0.44927	0.453549	-0.0919176
Cluster1	Gulf of Thailand	SNP1850	53	1.81577	0.758138	0.490566	0.44927	0.453549	-0.0919176
Cluster1	Gulf of Thailand	SNP1851	53	1.81577	0.758138	0.490566	0.44927	0.453549	-0.0919176
Cluster1	Gulf of Thailand	SNP1852	53	1.38613	0.527796	0.245283	0.278569	0.281222	0.119489
Cluster1	Gulf of Thailand	SNP1853	53	2.18855	0.862155	0.811321	0.543076	0.548248	-0.493936
Cluster1	Gulf of Thailand	SNP1854	53	2.15249	0.827486	0.943396	0.535422	0.540521	-0.761968
Cluster1	Gulf of Thailand	SNP1855	53	2.15249	0.827486	0.943396	0.535422	0.540521	-0.761968
Cluster1	Gulf of Thailand	SNP1856	53	1.25122	0.353169	0.0754717	0.200783	0.202695	0.624113
Cluster1	Gulf of Thailand	SNP1857	53	1.14303	0.282775	0.0943396	0.125133	0.126325	0.246088
Cluster1	Gulf of Thailand	SNP1858	53	1.12136	0.253548	0.0754717	0.108224	0.109254	0.302632
Cluster1	Gulf of Thailand	SNP1859	53	1.10006	0.221842	0.0566038	0.0909576	0.0918239	0.377691
Cluster1	Gulf of Thailand	SNP1860	53	1.68658	0.655449	0.433962	0.407084	0.410961	-0.0660254
Cluster1	Gulf of Thailand	SNP1861	53	1.75892	0.737405	0.339623	0.43147	0.43558	0.212871
Cluster1	Gulf of Thailand	SNP1862	53	1.32095	0.407694	0.132075	0.242969	0.245283	0.45641
Cluster1	Gulf of Thailand	SNP1863	53	1.21025	0.359673	0.113208	0.173727	0.175382	0.348361
Cluster1	Gulf of Thailand	SNP1864	53	2.01579	0.758899	0.811321	0.503916	0.508715	-0.610032
Cluster1	Gulf of Thailand	SNP1865	53	2.01579	0.758899	0.811321	0.503916	0.508715	-0.610032
Cluster1	Gulf of Thailand	SNP1866	53	2.01579	0.758899	0.811321	0.503916	0.508715	-0.610032
Cluster1	Gulf of Thailand	SNP1867	53	1.98867	0.690296	0.924528	0.497152	0.501887	-0.859649
Cluster1	Gulf of Thailand	SNP1868	53	2.05712	0.769126	0.886792	0.513884	0.518778	-0.725667
Cluster1	Gulf of Thailand	SNP1869	53	1.76389	0.716794	0.320755	0.433072	0.437197	0.259351
Cluster1	Gulf of Thailand	SNP1870	53	1.43867	0.562496	0.245283	0.304913	0.307817	0.195563
Cluster1	Gulf of Thailand	SNP1871	53	1.84197	0.743618	0.377358	0.457102	0.461456	0.174455
Cluster1	Gulf of Thailand	SNP1872	53	1.46531	0.578718	0.150943	0.317551	0.320575	0.524664
Cluster1	Gulf of Thailand	SNP1873	53	1.91675	0.732263	0.433962	0.478284	0.482839	0.0926684
Cluster1	Gulf of Thailand	SNP1874	53	1.91675	0.732263	0.433962	0.478284	0.482839	0.0926684
Cluster1	Gulf of Thailand	SNP1875	53	1.83295	0.646861	0.396226	0.454432	0.45876	0.128085
Cluster1	Gulf of Thailand	SNP1876	53	1.18398	0.29059	0.0943396	0.155393	0.156873	0.392898
Cluster1	Gulf of Thailand	SNP1877	53	1.30469	0.444479	0.0754717	0.233535	0.235759	0.676829
Cluster1	Gulf of Thailand	SNP1878	53	2.07613	0.773669	0.981132	0.518334	0.52327	-0.892857
Cluster1	Gulf of Thailand	SNP1879	53	1.66115	0.645325	0.490566	0.398006	0.401797	-0.232558
Cluster1	Gulf of Thailand	SNP1880	53	2.07613	0.773669	0.981132	0.518334	0.52327	-0.892857
Cluster1	Gulf of Thailand	SNP1881	53	1.66115	0.645325	0.490566	0.398006	0.401797	-0.232558
Cluster1	Gulf of Thailand	SNP1882	53	2.07613	0.773669	0.981132	0.518334	0.52327	-0.892857
Cluster1	Gulf of Thailand	SNP1883	53	1.66115	0.645325	0.490566	0.398006	0.401797	-0.232558
Cluster1	Gulf of Thailand	SNP1884	53	1.66115	0.645325	0.490566	0.398006	0.401797	-0.232558
Cluster1	Gulf of Thailand	SNP1885	53	1.68658	0.655449	0.509434	0.407084	0.410961	-0.251421
Cluster1	Gulf of Thailand	SNP1886	53	1.78519	0.691331	0.584906	0.439836	0.444025	-0.329826
Cluster1	Gulf of Thailand	SNP1887	53	1.66115	0.645325	0.490566	0.398006	0.401797	-0.232558
Cluster1	Gulf of Thailand	SNP1888	53	1.63552	0.634717	0.471698	0.388572	0.392273	-0.213926
Cluster1	Gulf of Thailand	SNP1889	53	1.66115	0.645325	0.490566	0.398006	0.401797	-0.232558
Cluster1	Gulf of Thailand	SNP1890	53	1.23337	0.382499	0.0943396	0.189213	0.191015	0.501411
Cluster1	Gulf of Thailand	SNP1891	53	1.22852	0.333296	0.169811	0.186009	0.187781	0.0870813
Cluster1	Gulf of Thailand	SNP1892	53	1.77224	0.627437	0.264151	0.435742	0.439892	0.393791
Cluster1	Gulf of Thailand	SNP1893	53	2.12401	0.820997	0.396226	0.529192	0.534232	0.251261
Cluster1	Gulf of Thailand	SNP1894	53	1.2806	0.424808	0.0566038	0.219117	0.221204	0.741673
Cluster1	Gulf of Thailand	SNP1895	53	1.18398	0.29059	0.0943396	0.155393	0.156873	0.392898
Cluster1	Gulf of Thailand	SNP1896	53	1.85413	0.713654	0.641509	0.460662	0.465049	-0.392581
Cluster1	Gulf of Thailand	SNP1897	53	1.54638	0.623314	0.358491	0.353329	0.356694	-0.0146096
Cluster1	Gulf of Thailand	SNP1898	53	1.30469	0.444479	0.0754717	0.233535	0.235759	0.676829
Cluster1	Gulf of Thailand	SNP1899	53	1.30469	0.444479	0.0754717	0.233535	0.235759	0.676829
Cluster1	Gulf of Thailand	SNP1900	53	1.27421	0.372155	0.0943396	0.215201	0.217251	0.561621
Cluster1	Gulf of Thailand	SNP1901	53	1.22852	0.333296	0.0566038	0.186009	0.187781	0.695694
Cluster1	Gulf of Thailand	SNP1902	53	1.58387	0.611995	0.283019	0.368637	0.372147	0.232255
Cluster1	Gulf of Thailand	SNP1903	53	1.29746	0.390313	0.0754717	0.229263	0.231447	0.670807
Cluster1	Gulf of Thailand	SNP1904	53	1.77224	0.627437	0.45283	0.435742	0.439892	-0.0392157
Cluster1	Gulf of Thailand	SNP1905	53	1.77224	0.627437	0.45283	0.435742	0.439892	-0.0392157
Cluster1	Gulf of Thailand	SNP1906	53	1.2061	0.312465	0.0754717	0.170879	0.172507	0.558333
Cluster1	Gulf of Thailand	SNP1907	53	1.18749	0.335565	0.0566038	0.157885	0.159389	0.641488
Cluster1	Gulf of Thailand	SNP1908	53	1.23337	0.382499	0.0943396	0.189213	0.191015	0.501411
Cluster1	Gulf of Thailand	SNP1909	53	1.22852	0.333296	0.132075	0.186009	0.187781	0.289952
Cluster1	Gulf of Thailand	SNP1910	53	1.25682	0.404176	0.0377358	0.204343	0.206289	0.815331
Cluster1	Gulf of Thailand	SNP1911	53	1.78519	0.691331	0.358491	0.439836	0.444025	0.184945
Cluster1	Gulf of Thailand	SNP1912	53	1.25122	0.353169	0.0754717	0.200783	0.202695	0.624113
Cluster1	Gulf of Thailand	SNP1913	53	1.39266	0.455587	0.188679	0.281951	0.284636	0.330808
Cluster1	Gulf of Thailand	SNP1914	53	1.99929	0.692969	0.981132	0.499822	0.504582	-0.962963
Cluster1	Gulf of Thailand	SNP1915	53	2.15249	0.827486	0.943396	0.535422	0.540521	-0.761968
Cluster1	Gulf of Thailand	SNP1916	53	1.99929	0.692969	0.981132	0.499822	0.504582	-0.962963
Cluster1	Gulf of Thailand	SNP1917	53	2.06392	0.770763	0.90566	0.515486	0.520395	-0.756906
Cluster1	Gulf of Thailand	SNP1918	53	2.07613	0.773669	0.981132	0.518334	0.52327	-0.892857
Cluster1	Gulf of Thailand	SNP1919	53	2.07613	0.773669	0.981132	0.518334	0.52327	-0.892857
Cluster1	Gulf of Thailand	SNP1920	53	2.07613	0.773669	0.981132	0.518334	0.52327	-0.892857
Cluster1	Gulf of Thailand	SNP1921	53	1.45469	0.545639	0.339623	0.312567	0.315544	-0.0865604
Cluster1	Gulf of Thailand	SNP1922	53	2.15332	0.827671	0.962264	0.5356	0.540701	-0.79661
Cluster1	Gulf of Thailand	SNP1923	53	1.30469	0.444479	0.0754717	0.233535	0.235759	0.676829
Cluster1	Gulf of Thailand	SNP1924	53	2.04887	0.767123	0.867925	0.511926	0.516801	-0.69541
Cluster1	Gulf of Thailand	SNP1925	53	1.96571	0.6844	0.867925	0.491278	0.495957	-0.766667
Cluster1	Gulf of Thailand	SNP1926	53	1.98867	0.690296	0.924528	0.497152	0.501887	-0.859649
Cluster1	Gulf of Thailand	SNP1927	53	1.98867	0.690296	0.924528	0.497152	0.501887	-0.859649
Cluster1	Gulf of Thailand	SNP1928	53	1.46569	0.497776	0.396226	0.317729	0.320755	-0.247059
Cluster1	Gulf of Thailand	SNP1929	53	1.16218	0.267568	0.150943	0.139551	0.140881	-0.0816327
Cluster1	Gulf of Thailand	SNP1930	53	1.98867	0.690296	0.924528	0.497152	0.501887	-0.859649
Cluster1	Gulf of Thailand	SNP1931	53	1.98236	0.688691	0.90566	0.49555	0.50027	-0.827586
Cluster1	Gulf of Thailand	SNP1932	53	1.98236	0.688691	0.90566	0.49555	0.50027	-0.827586
Cluster1	Gulf of Thailand	SNP1933	53	1.66115	0.645325	0.490566	0.398006	0.401797	-0.232558
Cluster1	Gulf of Thailand	SNP1934	53	1.68658	0.655449	0.509434	0.407084	0.410961	-0.251421
Cluster1	Gulf of Thailand	SNP1935	53	2.13288	0.823039	0.867925	0.53115	0.536208	-0.634048
Cluster1	Gulf of Thailand	SNP1936	53	1.98867	0.690296	0.924528	0.497152	0.501887	-0.859649
Cluster1	Gulf of Thailand	SNP1937	53	1.98867	0.690296	0.924528	0.497152	0.501887	-0.859649
Cluster1	Gulf of Thailand	SNP1938	53	1.39266	0.455587	0.264151	0.281951	0.284636	0.0631313
Cluster1	Gulf of Thailand	SNP1939	53	1.46569	0.497776	0.283019	0.317729	0.320755	0.109244
Cluster1	Gulf of Thailand	SNP1940	53	2.07613	0.773669	0.981132	0.518334	0.52327	-0.892857
Cluster1	Gulf of Thailand	SNP1941	53	1.16508	0.310008	0.113208	0.141687	0.143037	0.201005
Cluster1	Gulf of Thailand	SNP1942	53	2.07613	0.773669	0.981132	0.518334	0.52327	-0.892857
Cluster1	Gulf of Thailand	SNP1943	53	2.07613	0.773669	0.981132	0.518334	0.52327	-0.892857
Cluster1	Gulf of Thailand	SNP1944	53	2.06392	0.770763	0.90566	0.515486	0.520395	-0.756906
Cluster1	Gulf of Thailand	SNP1945	53	2.07306	0.772943	0.943396	0.517622	0.522552	-0.822558
Cluster1	Gulf of Thailand	SNP1946	53	2.07536	0.773487	0.962264	0.518156	0.523091	-0.857094
Cluster1	Gulf of Thailand	SNP1947	53	2.05712	0.769126	0.886792	0.513884	0.518778	-0.725667
Cluster1	Gulf of Thailand	SNP1948	53	1.7507	0.620153	0.622642	0.4288	0.432884	-0.452055
Cluster1	Gulf of Thailand	SNP1949	53	1.98867	0.690296	0.924528	0.497152	0.501887	-0.859649
Cluster1	Gulf of Thailand	SNP1950	53	1.98867	0.690296	0.924528	0.497152	0.501887	-0.859649
Cluster1	Gulf of Thailand	SNP1951	53	1.12136	0.253548	0.0377358	0.108224	0.109254	0.651316
Cluster1	Gulf of Thailand	SNP1952	53	2.06392	0.770763	0.339623	0.515486	0.520395	0.34116
Cluster1	Gulf of Thailand	SNP1953	53	1.2806	0.424808	0.0566038	0.219117	0.221204	0.741673
Cluster1	Gulf of Thailand	SNP1954	53	1.71176	0.665102	0.377358	0.415806	0.419766	0.0924658
Cluster1	Gulf of Thailand	SNP1955	53	1.97123	0.747307	0.603774	0.492702	0.497394	-0.225434
Cluster1	Gulf of Thailand	SNP1956	53	1.23337	0.382499	0.0566038	0.189213	0.191015	0.700847
Cluster1	Gulf of Thailand	SNP1957	53	1.16218	0.267568	0.113208	0.139551	0.140881	0.188776
Cluster1	Gulf of Thailand	SNP1958	53	1.22852	0.333296	0.0566038	0.186009	0.187781	0.695694
Cluster1	Gulf of Thailand	SNP1959	53	1.18398	0.29059	0.0943396	0.155393	0.156873	0.392898
Cluster1	Gulf of Thailand	SNP1960	53	1.2061	0.312465	0.0377358	0.170879	0.172507	0.779167
Cluster1	Gulf of Thailand	SNP1961	53	1.32907	0.463261	0.0943396	0.247597	0.249955	0.618979
Cluster1	Gulf of Thailand	SNP1962	53	1.11957	0.217519	0.0377358	0.1068	0.107817	0.646667
Cluster1	Gulf of Thailand	SNP1963	53	1.43867	0.562496	0.0943396	0.304913	0.307817	0.690601
Cluster1	Gulf of Thailand	SNP1964	53	1.71176	0.665102	0.339623	0.415806	0.419766	0.183219
Cluster1	Gulf of Thailand	SNP1965	53	1.22852	0.333296	0.0943396	0.186009	0.187781	0.492823
Cluster1	Gulf of Thailand	SNP1966	53	2.14019	0.824709	0.433962	0.532752	0.537826	0.185433
Cluster1	Gulf of Thailand	SNP1967	53	1.36029	0.509223	0.0377358	0.264863	0.267385	0.857527
Cluster1	Gulf of Thailand	SNP1968	53	1.36029	0.509223	0.0377358	0.264863	0.267385	0.857527
Cluster1	Gulf of Thailand	SNP1969	53	2.07536	0.773487	0.924528	0.518156	0.523091	-0.784267
Cluster1	Gulf of Thailand	SNP1970	53	1.91675	0.732263	0.698113	0.478284	0.482839	-0.45962
Cluster1	Gulf of Thailand	SNP1971	53	1.87579	0.720261	0.660377	0.466892	0.471339	-0.414411
Cluster1	Gulf of Thailand	SNP1972	53	2.02816	0.762012	0.716981	0.506942	0.51177	-0.414326
Cluster1	Gulf of Thailand	SNP1973	53	1.83295	0.646861	0.698113	0.454432	0.45876	-0.536232
Cluster1	Gulf of Thailand	SNP1974	53	1.83295	0.646861	0.698113	0.454432	0.45876	-0.536232
Cluster1	Gulf of Thailand	SNP1975	53	1.83295	0.646861	0.698113	0.454432	0.45876	-0.536232
Cluster1	Gulf of Thailand	SNP1976	53	1.85168	0.652545	0.716981	0.45995	0.464331	-0.558824
Cluster1	Gulf of Thailand	SNP1977	53	1.81343	0.640785	0.641509	0.448558	0.45283	-0.430159
Cluster1	Gulf of Thailand	SNP1978	53	2.04068	0.800783	0.735849	0.509968	0.514825	-0.442932
Cluster1	Gulf of Thailand	SNP1979	53	1.07831	0.160681	0.0754717	0.0726237	0.0733154	-0.0392157
Cluster1	Gulf of Thailand	SNP1980	53	1.68304	0.595782	0.528302	0.405838	0.409704	-0.301754
Cluster1	Gulf of Thailand	SNP1981	53	1.45469	0.545639	0.339623	0.312567	0.315544	-0.0865604
Cluster1	Gulf of Thailand	SNP1982	53	1.45469	0.545639	0.339623	0.312567	0.315544	-0.0865604
Cluster1	Gulf of Thailand	SNP1983	53	1.62841	0.662399	0.226415	0.385902	0.389578	0.413284
Cluster1	Gulf of Thailand	SNP1984	53	2.06392	0.770763	0.377358	0.515486	0.520395	0.267956
Cluster1	Gulf of Thailand	SNP1985	53	1.42915	0.530562	0.207547	0.300285	0.303145	0.308832
Cluster1	Gulf of Thailand	SNP1986	53	1.30956	0.46933	0.0754717	0.236383	0.238634	0.680723
Cluster1	Gulf of Thailand	SNP1987	53	1.36857	0.440295	0.132075	0.269313	0.271878	0.509584
Cluster1	Gulf of Thailand	SNP1988	53	1.83295	0.646861	0.433962	0.454432	0.45876	0.045045
Cluster1	Gulf of Thailand	SNP1989	53	1.30956	0.46933	0.0754717	0.236383	0.238634	0.680723
Cluster1	Gulf of Thailand	SNP1990	53	1.30956	0.46933	0.0754717	0.236383	0.238634	0.680723
Cluster1	Gulf of Thailand	SNP1991	53	1.30956	0.46933	0.0754717	0.236383	0.238634	0.680723
Cluster1	Gulf of Thailand	SNP1992	53	1.21025	0.359673	0.113208	0.173727	0.175382	0.348361
Cluster1	Gulf of Thailand	SNP1993	53	1.21025	0.359673	0.113208	0.173727	0.175382	0.348361
Cluster1	Gulf of Thailand	SNP1994	53	1.97469	0.686725	0.358491	0.493592	0.498293	0.273711
Cluster1	Gulf of Thailand	SNP1995	53	1.21234	0.375956	0.113208	0.175151	0.176819	0.353659
Cluster1	Gulf of Thailand	SNP1996	53	1.60974	0.623612	0.301887	0.378782	0.38239	0.203008
Cluster1	Gulf of Thailand	SNP1997	53	1.90247	0.667292	0.773585	0.474368	0.478886	-0.630769
[truncated: 3,283 more rows]
